# Supplementary material for: Functional reorganisation in chronic pain and neural correlates of pain sensitisation: A coordinate based meta-analysis of 266 cutaneous pain fMRI studies
Source: Neurosci Biobehav Rev. 2016 Sep;68:120–33. doi: 10.1016/j.neubiorev.2016.04.001 (PMC5554296; doi:10.1016/j.neubiorev.2016.04.001)
Supplement: Supplementary File [file mmc3.zip]

Archive with 29 entries (29 files):
- Pain_CBMA_data/Allodynia CP.txt
- Pain_CBMA_data/CP.txt
- Pain_CBMA_data/CS CP.txt
- Pain_CBMA_data/Electric stim HC.txt
- Pain_CBMA_data/FM CP.txt
- Pain_CBMA_data/HC baseline.txt
- Pain_CBMA_data/HC cued.txt
- Pain_CBMA_data/HC Flipped Left.txt
- Pain_CBMA_data/HC innocuous.txt
- Pain_CBMA_data/HC Left.txt
- Pain_CBMA_data/HC no cue.txt
- Pain_CBMA_data/HC Right.txt
- Pain_CBMA_data/HC.txt
- Pain_CBMA_data/Hyperalgesia HC.txt
- Pain_CBMA_data/MAC hyper minus stim percept matched.txt
- Pain_CBMA_data/MAC hyper minus stim stimulus matched.txt
- Pain_CBMA_data/MAC hyper minus stim.txt
- Pain_CBMA_data/MAC Low Mood.txt
- Pain_CBMA_data/MAC P vs HC percept matched only.txt
- Pain_CBMA_data/MAC P vs HC stim matched only.txt
- Pain_CBMA_data/MAC P vs HC.txt
- Pain_CBMA_data/Mech CP.txt
- Pain_CBMA_data/Mech HC.txt
- Pain_CBMA_data/MSK CP.txt
- Pain_CBMA_data/Neuropathic CP.txt
- Pain_CBMA_data/Noxious CP.txt
- Pain_CBMA_data/OS CP.txt
- Pain_CBMA_data/OS-FM CP.txt
- Pain_CBMA_data/Thermal HC.txt
