# Supplementary material for: Functional reorganisation in chronic pain and neural correlates of pain sensitisation: A coordinate based meta-analysis of 266 cutaneous pain fMRI studies
Source: Neurosci Biobehav Rev. 2016 Sep;68:120–33. doi: 10.1016/j.neubiorev.2016.04.001 (PMC5554296; doi:10.1016/j.neubiorev.2016.04.001)
Supplement: Supplementary File [file mmc3.zip › Pain_CBMA_data/Allodynia CP.txt]

//Processed activations
//experiment=1
//GROUP=0
//CONDITIONID 
//CONTRASTID 
//STUDYID   LEBEL 2008 P-CRPS MECH-PRESS
//subjects=8
9.319300 -11.125100 61.035400 
-20.293501 -10.971500 60.549000 
-43.967499 -22.616699 26.614599 
39.322498 -39.469101 22.823601 
48.420502 -46.151901 33.154598 
43.190102 -19.985300 15.726400 
41.211300 -33.714901 21.599001 
-41.920300 -63.215302 -0.619200 
32.118099 -25.168900 11.444600 
-55.039902 -36.942101 19.665001 
41.342098 -63.821499 2.533600 
0.458100 15.583300 38.192001 
39.616901 2.914900 12.430400 

//experiment=2
//GROUP=1
//CONDITIONID 
//CONTRASTID 
//STUDYID   PEYRON 2004 P-NP MECH-BRUSH
//subjects=27
-20.000000 -36.000000 60.000000 
-60.000000 -16.000000 28.000000 
66.000000 -16.000000 20.000000 
-62.000000 -24.000000 20.000000 
38.000000 -8.000000 -2.000000 
-56.000000 2.000000 -2.000000 
10.000000 -6.000000 42.000000 
-34.000000 -38.000000 46.000000 
32.000000 -54.000000 46.000000 
62.000000 6.000000 28.000000 
-56.000000 6.000000 28.000000 
16.000000 -24.000000 68.000000 
-14.000000 -32.000000 66.000000 
4.000000 14.000000 48.000000 

//experiment=3
//GROUP=2
//CONDITIONID 
//CONTRASTID 
//STUDYID   MAIHOFNER 2006 P-CRPS MECH-BRUSH
//subjects=12
-37.000000 -31.000000 47.000000 
35.000000 -31.000000 48.000000 
-33.000000 -51.000000 50.000000 
32.000000 -45.000000 50.000000 
-46.000000 -36.000000 31.000000 
42.000000 -39.000000 31.000000 
-50.000000 -28.000000 20.000000 
47.000000 -27.000000 20.000000 
-33.000000 5.000000 15.000000 
35.000000 10.000000 14.000000 
-36.000000 -16.000000 2.000000 
43.000000 -11.000000 8.000000 
-6.000000 24.000000 52.000000 
14.000000 29.000000 51.000000 
-31.000000 39.000000 30.000000 
33.000000 32.000000 31.000000 
-51.000000 15.000000 20.000000 
51.000000 13.000000 24.000000 
-3.000000 6.000000 29.000000 
5.000000 8.000000 29.000000 
-3.000000 25.000000 20.000000 
7.000000 24.000000 22.000000 
-12.000000 -14.000000 4.000000 
14.000000 -15.000000 4.000000 

//experiment=4
//GROUP=3
//CONDITIONID 
//CONTRASTID 
//STUDYID   MAIHOFNER 2005 P-CRPS MECH-PIN
//subjects=12
29.000000 -34.000000 55.000000 
27.000000 -22.000000 53.000000 
28.000000 -53.000000 53.000000 
32.000000 -51.000000 38.000000 
-35.000000 -52.000000 34.000000 
45.000000 -30.000000 17.000000 
-49.000000 -27.000000 14.000000 
41.000000 -4.000000 3.000000 
-40.000000 -7.000000 4.000000 
8.000000 32.000000 49.000000 
-16.000000 35.000000 49.000000 
35.000000 37.000000 25.000000 
-41.000000 32.000000 20.000000 
53.000000 24.000000 10.000000 
-45.000000 20.000000 13.000000 
11.000000 22.000000 24.000000 
-10.000000 27.000000 21.000000 
7.000000 -7.000000 35.000000 
-4.000000 -12.000000 32.000000 


//experiment=6
//GROUP=5
//CONDITIONID 
//CONTRASTID 
//STUDYID   BECERRA 2006 P-TN MECH-BRUSH
//subjects=6
28.358101 42.046700 35.765999 
-32.605099 41.371300 25.662201 
-52.979500 8.461900 16.794600 
32.488098 19.600901 -4.126400 
-1.170300 30.028900 25.119400 
37.822899 6.999300 9.183600 
39.829700 13.624500 -0.965000 
-32.355900 21.277500 0.340600 
13.634500 -6.615100 14.691400 
-10.411900 -10.042500 12.158200 
9.998900 -7.936500 9.099600 
54.011700 -22.133301 37.326401 
33.548901 -26.450899 43.778000 
52.339699 -33.598301 19.996599 
46.877300 -25.594101 15.257400 
-56.829498 -40.136299 13.927000 
-50.864300 12.231700 -2.631200 
28.797300 -57.066502 -27.667601 
-15.631100 -51.420700 -26.082600 
40.872101 -21.596500 51.568600 


//experiment=9
//GROUP=8
//CONDITIONID 
//CONTRASTID 
//STUDYID   GEHA 2008 P-PHN MECH-TOUCH
//subjects=11
-58.468700 -56.842499 -7.502200 
-37.941898 8.263900 -0.986800 
-24.887501 1.614900 -10.404400 
-39.727501 -11.350700 -11.883800 
-28.811100 -3.660100 5.244800 
-7.077900 0.019300 43.796799 
3.875700 -4.809900 54.334801 
37.870098 7.347700 5.614000 
28.596901 -0.057100 4.755600 
32.450500 22.978901 -0.203600 
11.915300 -18.428499 0.931200 
6.476100 -19.391899 -8.260600 
4.566100 -24.388700 -5.162900 
10.171300 -57.841499 -19.047600 


//experiment=11
//GROUP=10
//CONDITIONID 
//CONTRASTID 
//STUDYID   LLOYD 2008 P-LBP MECH-PRESS
//subjects=28
47.001301 4.565500 14.513400 
609.246521 -36.018299 43.602001 
-40.474701 -49.765900 34.911800 
43.163700 23.686300 30.673599 
41.277302 -35.055500 16.068001 
-38.585899 -44.011700 33.687199 
-47.925499 -59.217701 35.692001 
30.480900 3.833900 3.354400 
-23.282301 -3.863100 7.120800 
-6.977500 30.004700 44.837601 
2.158100 19.943899 51.245800 
56.093700 -22.264099 19.332199 
-58.655899 -21.668900 17.447399 
36.014099 -3.647700 2.739200 
-12.469100 17.687901 36.370998 
26.817699 18.758699 4.706400 
56.027699 -20.923500 24.863199 
-58.721901 -20.328300 22.978399 
45.202499 6.786700 11.090000 
37.851299 9.036700 7.575400 
52.614899 1.332900 8.897000 

//experiment=12
//GROUP=11
//CONDITIONID 
//CONTRASTID 
//STUDYID   KOBAYASHI 2009 P-LBP MECH-PRESS
//subjects=8
2.000000 -46.000000 14.000000 
2.000000 -47.000000 6.000000 
2.000000 13.000000 45.000000 
47.000000 11.000000 6.000000 
-50.000000 17.000000 6.000000 
32.000000 26.000000 3.000000 
45.000000 23.000000 39.000000 
-7.000000 16.000000 14.000000 


//experiment=14
//GROUP=13
//CONDITIONID 
//CONTRASTID 
//STUDYID   DUCREUX 2006 P-SM THERMAL-C
//subjects=6
-36.000000 -18.000000 4.000000 
38.000000 15.000000 -4.000000 
-37.000000 22.000000 -4.000000 
48.000000 -44.000000 52.000000 
-48.000000 -34.000000 42.000000 
32.000000 -58.000000 62.000000 
-21.000000 -63.000000 40.000000 
-1.000000 26.000000 34.000000 
8.000000 28.000000 40.000000 
-4.000000 44.000000 34.000000 
40.000000 -20.000000 2.000000 
-48.000000 -28.000000 16.000000 
52.000000 24.000000 22.000000 
-48.000000 44.000000 2.000000 
48.000000 35.000000 30.000000 
14.000000 14.000000 58.000000 
-15.000000 -16.000000 18.000000 
16.000000 8.000000 -2.000000 
-12.000000 18.000000 -2.000000 
-32.000000 -2.000000 -2.000000 
-8.000000 -4.000000 52.000000 
-32.000000 -26.000000 -10.000000 
-30.000000 -56.000000 -20.000000 


 

//experiment=18
//GROUP=17
//CONDITIONID 
//CONTRASTID 
//STUDYID   TSENG 2012 P-N THERMAL-H
//subjects=11
-11.130700 -46.420300 57.345600 
-51.313900 -18.503500 23.276600 
57.930099 -27.863300 18.832800 
-2.898300 32.772701 16.341600 
4.528500 32.908501 14.678400 
-6.831900 14.629500 28.969801 
2.360500 8.643500 32.161598 
-28.748699 20.561501 7.540600 
36.108898 6.190900 -1.732200 
-45.959099 -5.368700 42.628601 
-7.347500 -14.765100 60.408600 
9.271700 -20.615299 61.937199 
-17.734301 3.386700 9.703200 
21.250500 4.056100 1.417600 
-4.625100 -44.896500 -16.269800 
4.666900 -39.180698 -17.372801 

//experiment=19
//GROUP=18
//CONDITIONID 
//CONTRASTID 
//STUDYID   DUCREUX 2006 P-SM THERMAL-C
//subjects=6
-22.000000 -38.000000 58.000000 
58.000000 -26.000000 12.000000 
-66.000000 -23.000000 16.000000 
-56.000000 -36.000000 44.000000 
40.000000 30.000000 32.000000 
-42.000000 36.000000 22.000000 
-38.000000 51.000000 13.000000 
-16.000000 -6.000000 10.000000 
18.000000 12.000000 10.000000 
-10.000000 6.000000 54.000000 
50.000000 -58.000000 44.000000 
-43.000000 -50.000000 32.000000 

//UPDATED TO 2015

//STUDYID Pukall 2005 P-VS Mech A
//Subjects=14
58	-22	22
-56	-22	24
40	-6	12
-40	-4	8
-16	8	2
-60	-26	38
60	4	36
-56	4	38
54	10	12
-58	6	22
-52	-16	16
-30	14	6
32	20	0
54	-6	10
-10	24	34
