# Supplementary material for: Functional reorganisation in chronic pain and neural correlates of pain sensitisation: A coordinate based meta-analysis of 266 cutaneous pain fMRI studies
Source: Neurosci Biobehav Rev. 2016 Sep;68:120–33. doi: 10.1016/j.neubiorev.2016.04.001 (PMC5554296; doi:10.1016/j.neubiorev.2016.04.001)
Supplement: Supplementary File [file mmc3.zip › Pain_CBMA_data/Electric stim HC.txt]

//Cortical representation of experimental tooth pain in humans
//Jantsch et al	2005; tooth pain weak vs strong; electrical; acute
//
//STUDYID Jantsch 2005 HC Elec
//Subjects=8
-57 -9 22 
-55 -9 16 
55 -2 14 
-35 2 9 
-36 -11 15 
40 8 4 
40 0 7 
-3 33 25 
-1 2 38 
-57 1 18 
51 -6 40 
48 -9 17 
-20 49 1 
25 41 2 
-38 31 1 
54 23 10  
37 44 21 
-24 56 33 


//Cerebral and spinal modulation of pain by emotions SEE WITH CHRIS IF KEEP
//Roy et al 2009; electrical; right stimuli; healthy; pain during unpleasant/pleasant/neutral pictures; below is: Brain activation peaks related to the painful stimulations in all conditions
//STUDYID Roy 2009 HC Elec
//MNI
//Subjects=12
-7 -41 75 
7 -48 75 
-7 -13 80 
7 24 40 
-7 -3 40 
-3 14 50 
-34 17 0 
38 14 0 
-55 -24 20 
69 -24 20 
-28 -28 -5 
21 -21 -10 
41 38 5 
-41 45 20 
38 42 30 
-21 21 -15 
13 7 -10 
10 0 0 
-10 0 0 
-7 -10 -15 
3 -38 -30 
3 -58 -5 
3 -83 -25 
-31 -52 -45 
28 -41 -50 
-31 -86 -10 
34 -86 0 
-31 -61 -10 
34 -65 -15 


//Dissection of perceptual, motor and autonomic components of brain activity evoked by noxious stimulation
//Piche et al 2010; acute; electrical
//STUDYID Piche 2010 HC Elec
//MNI
//Subjects=11
-3 -45 70 
-58 -21 25 
65 -24 25 
-37 0 10 
38 0 5 
-3 31 5 
7 34 5 
-7 14 40 
10 17 30 
-3 -14 45 
7 -7 40 
-3 -38 15 
10 -38 10 
-28 48 30 
38 48 30 
-24 0 -20 
27 -3 -20 
-7 -21 0 
10 -20 5 
-7 -21 -20 
-7 -28 -35 
7 -28 -25 
-34 24 10 
34 28 -15 
45 38 10 
-31 24 30 
-28 28 40 
41 10 35 
-52 3 30 
48 3 40 
28 -10 50 
-55 -38 25 
48 -38 50 
41 -48 -35 
-52 -69 0 
52 -58 5 
-52 -62 -5 
7 -69 5 
10 14 0 
-10 14 0 
0 -58 -25 
0 -72 -30 
21 -62 30 
-21 -62 30 


//Emotional and autonomic consequences of spinal cord injury explored using functional brain imaging
//electrical + angry faces; below is healthy controls
//STUDYID Nicotra 2006 HC Elec
//subjects=7
-42 -62 -14 
28 -12 -14 
2 12 46 
-50 -24 54 
56 18 -6 


//Noxious Somatosensory Stimulation Affects the Default Mode of Brain Function: Evidence from Functional MR Imaging
//Mantini et al 2009; acute; electrical
//STUDYID Mantini 2009 HC Elec
//Subjects=10
-6 -7 43 
48 6 19 
-33 -31 58 
-12 -61 -23 
36 -16 13 
54 -19 22 
-54 2 13 
27 -1 19 
-12 -16 7 


//Right-Lateralized Pain Processing in the Human Cortex: An fMRI Study
//Symonds et al 2006; acute; electrical; right stimuli
//STUDYID Symonds 2006 HC Elec
//Subjects=9
-57 -18 11 
42 -5 2 
35 14 2 
43 33 18 
7 18 35 
42 5 18 
2 16 46 
43 -55 41 


//Right-Lateralized Pain Processing in the Human Cortex: An fMRI Study
//Symonds et al 2006; acute; electrical; left stimuli
//
//STUDYID Symonds 2006 HC Elec
//Subjects=9
48 -15 14 
44 -8 -6 
2 -31 27 
4 22 29 
48 1 10 
1 18 49 
46 -54 38 

//Painful muscle stimulation preferentially activates emotion-related brain regions compared to painful skin stimulation
//Takahashi et al 2011; electrical; skin and muscle; different levels of stimulation and pain intensity; below is Response to skin pain (unrelated to intensity, MI)
//STUDYID Takahashi 2011 HC Elec
//MNI
//subjects=13
34 -22 24 
8 -32 30 
10 -22 10 
18 -46 78 
36 -58 -50 
-54 0 6 
42 52 2 
-28 52 16 
-8 -28 -32 
-20 -60	36 
4 -76 52 
22 40 -20 
46 10 46 
34 -56 16 
52 -50 56 
-54 -44	54 


//Anterolateral Prefrontal Cortex Mediates the Analgesic Effect of Expected and Perceived Control over Pain
//Weich et al 2006; electrical; acute; self-controlled vs externally controlled pain; below is : Brain responses to self-controlled AND externally controlled pain
//STUDYID Weich 2006 HC Elec
//MNI
//Subjects=12
57 0 3 
45 6 -9 
54 18 9 
-39 -18 15 
-42 3 -9 
-54 6 -6 
-57 -3 6 
-36 0 9  
-54 -18 12 
-15 6 0 
15 6 -3 
-15 18 6 
12 9 15 
12 12 3 
-51 -24 27 
-63 -27 21 
51 -45 33 
51 42 -9 
24 30 -15 
-24 39 -9 
-21 21 -6 
-57 -42 36 
-57 -42 45 
-48 -42 27 
0 31 2 

//Predictability modulates the affective and sensory-discriminative neural processing of pain
//Contrast: High vs Low intensity - Electric HC on right wrist
//STUDYID Carlsson 2006 HC Electric
//subjects=9
-34 24 -12
34 18 -16
-2 52 12
2 38 20
8 16 40
8 6 40
-10 0 42
-10 -16 44
50 26 -6
-50 30 0
36 12 6
-34 10 -4
46 -16 0
-40 -18 -6
42 -22 20
-42 -26 24
-28 -30 64
-42 -26 66
6 -32 -28
10 -24 -10
2 -86 10
-14 -58 -20
16 -46 -18
10 -64 -44

//fMRI Reveals How Pain Modulates Visual Object Processing in the Ventral Visual Stream
//Contrast: Main effect of pain 
//STUDYID Bingel 2007 HC Electrical
//subjects=16
36 54 9
-27 51 6
39 -15 18
36 9 9
-30 18 6
15 -12 54 
9 36 9
-12 36 9
21 -9 12
27 12 6
-27 15 6

//A simultaneous EEG�fMRI study of painful electric stimulation
//contrast: 
//STUDYID Christmann 2006 HC Electrical
//subjects=6
-48 -12 12
-42 -20 52
-14 -25 41
-9 -6 38
-4 -16 51
-2 -53 -12
9 -12 67
17 -48 -20
45 -29 18
45 1 5
-52 -21 18
-43 -5 6
-40 -18 15
-31 17 12
-58 4 26
-50 -17 51
-31 -26 49
-46 -26 54
-33 -23 56
-16 -26 41
-10 -6 36
-4 -20 46
-4 -58 12
8 -14 63 
19 -48 -21
49 -29 18
41 10 3
41 5 0
49 -8 9

//Neural correlates of the prolonged salience of painful stimulation
//contrast:Brain regions showing a transient response to the onset and the offset of nonpainful stimulation and a greater tonic response to painful versus nonpainful stimulation 
//STUDYID Downar 2003 HC Electrical
//subjects=10
56 -41 21
56 1 18
-49 4 9
8 4 39
-4 10 30
-1 -20 39
14 -17 12
-7 -23 6
-25 -2 -3
47 -26 21 
-52 -29 21
41 13 0 
-31 19 12
41 -2 3
-37 1 0
-40 -26 48
-1 -35 18
-1 -8 45
11 -50 -21

//Functional topography of the secondary somatosensory cortex for nonpainful and painful stimuli: an fMRI study
//contrast: group analysis of pain stimulation
//STUDYID Ferretti 2003 HC Electrical
//subjects=8
-36 -34 48
-41 -22 18
48 -23 20
-49 -31 19
45 -35 21
-34 -2 15
31 13 15

****************************************************************************************
new update


//Brain processing of pain in patients with unresponsive wakefulness syndrome
//contrast: brain regions activated by pain stimulation in healthy control group (left index finger)
//STUDYID Markl 2013 HC Electrical
//MNI
//subjects=15
-6 17 52
-15 2 1
45 -28 19
51 -31 25
-42 -34 22
-42 -16 7
39 -10 55
51 5 16

//Dissociating Anticipation from perception: acute pain activates default mode network
//contrast: shock max > shock min
//STUDYID Minassian 2012 HC Electrical
//MNI
//subjects=20
-3	0	66
9	-6	12
3	24	33
45	18	-3
9	9	63
63	-42	27
21	-66	42
-18	-18	21
15	-18	-6
57	-27	21
33	-75	24
6	30	18
-18	-18	3
39	-27	42
51	15	24
42	0	48
30	-3	3
3	-21	-15
-12	-6	9
-21	0	6
21	-3	63
3	-33	-6
57	15	0
-12	-24	-12
-6	3	36
33	0	-9
39	-45	42
-18	6	66
36	0	63
-6	-18	-12
-6	-12	-6
21	-66	60
-27	-66	-24
30	-87	-12
36	-63	-21
-12	-57	-18
-3	-78	-24
-36	-54	-45
0	-57	-15
-36	-75	-24
42	-60	-27
-36	-60	-12
3	-69	-39
-39	-84	-15
-33	-96	0
6	-75	-21
18	-66	-48
15	-48	-21
-33	-54	51
-63	-21	30
-57	-39	21
-36	-45	60
-63	-21	21
-15	-66	60
39	39	30
42	42	0
-60	3	3
-57	6	0
-36	24	-9
-36	12	3
-48	-3	0
-30	51	18
-45	-3	48
-51	-66	0
-45	-78	0
9	-27	39
54	-60	0
51	-63	-3
24	-39	-45
6	-87	-6
24	51	-12
9	-54	69
39	51	-15

//Temporal summation of trigeminal pain in human anterior cingulate cortex
//contrast: pain-related hemodynamic responses (fMRI activation)
//STUDYID Obermann 2009 HC Electric
//MNI
//subjects=11
0 10 30
-2 -30 31
42 0 -7
46 -58 57
48 -37 53
8 -16 13
52 22 33
4 16 49
20 4 13
-36 -68 -25
6 -26 -17

//Cortical responses to pain in healthy individuals depends on pain catastrophizing
//contrast: pain related activations for moderate pain
//STUDYID Seminowicz 2006 HC Electric
//subjects=22
32 -29 55
41 -29 25
-53 -19 21
4 3 41
41 -3 20
-28 19 14
14 -19 6
51 0 12
2 -8 67
9 -9 52
12 -22 47
8 -23 -5

//Sex differences in brain activation to anticipated an experienced pain in the medial prefrontal cortex
//contrast: significant activation at intensity 4/5 likert scale stim applied on left
//STUDYID Straube 2009 HC Electric (Female)
//subjects=12
34 11 4
-36 11 10
11 3 41
48 -28 40
-56 -13 43
12 -19 7
-18 -19 4

//Sex differences in brain activation to anticipated an experienced pain in the medial prefrontal cortex
//contrast: significant activation at intensity 4/5 likert scale stim applied on left
//STUDYID Straube 2009 HC Electric (Male)
//subjects=12
41 14 7
-33 20 7
6 7 40
48 -30 37
-49 -13 43
45 -1 10
-45 -7 10
6 -19 1
-12 -19 10

*********************************************************************

//Cortical correlates of perception and suppression of electrically induced pain
//pain-rest
//STUDYID Freund 2007 HC Electric
//MNI
//subjects=15
54 -54 48
-40 -16 16
38 44 -6
40 14 -6
-4 4 18


//Cortical correlates of perception and suppression of electrically induced pain
//pain-rest
//STUDYID Freund 2007 HC Electric
//MNI
//subjects=15
38 52 2
46 0 8
42 -28 10
-54 6 -2
36 6 38
-24 -42 2

//How the pain of others enhances our pain: searching the cerebral correlates of 'compassional hyperalgesia'
//contrast: painful - innocuous
//STUDYID Godinho 2012 HC Electric
//subjects=16
0 -6 51
5 15 35
-5 15 35
-27 -24 72
24 -27 75
-44 -21 21
42 -18 15
42 6 -12
-39 12 9
60 0 12
-60 -30 27
-6 -78 42
-3 -73 42
-33 36 36
36 23 45
6 -20 12
-12 -18 12

//Cerebral somatic pain modulation during autogenic training in fMRI
//contrast: one sample t-test for the condition 'Painful stimulation and resting state'
//STUDYID Naglatzki 2012 HC Electric
//MNI
//subjects=13
6 18 44
60 -24 24
16 -6 66
54 -16 14
60 6 6
-36 10 8
16 -18 10
-10 16 12

//Trigeminal activation using chemical, elevtrical, and mechanical sitmuli
//contrast: electrical stim vs baseline
//STUDYID Iannilli 2009 HC Electrical
//subjects=18
45 47 -2
-42 52 -3
42 26 4
45 43 -12
48 36 15
-3 31 40
-42 8 52
42 3 55
39 5 44
53 2 41
53 -42 35
-40 -29 34
-38 -25 46
22 -36 63
54 -28 21
-41 -45 40
50 -59 44
-33 -45 38
-15 -33 29
-12 9 8
9 4 14
47 15 -6
-39 11 -11
-12 -26 12

//UPDATED TO 2015

//STUDYID Gard 2011 HC Elec A
//subjects=17
42	2	-8
57	-7	25
39	8	31
15	-16	1
15	14	4
3	2	61
0	-16	37
-36	-7	1
-24	44	25
-42	17	40
-45	-1	31
-54	-22	31

//STUDYID Gard 2011 HC Elec B
//subjects=17
33	-19	7
51	-28	-8
39	-1	46
39	-46	37
36	-31	58
18	-46	55
9	19	1
12	2	1
9	-28	55
6	8	37
0	-28	28
-15	-1	1
-39	-4	-5
-48	-34	34
-45	-46	40

//STUDYID Ibinson 2013 HC Elec
//MNI
//subjects=15
-56	-22	44
58	-18	18
-52	-22	14
-2	-12	44
0	26	28
44	-4	6
-38	-4	10
-16	-24	-4
4	18	58
18	-54	-24

//STUDYID Ibinson 2013 HC Elec
//MNI
//subjects=15
-46	-40	58
56	-26	20
-64	-22	20
0	-32	22
56	16	-10
-50	-4	0
52	-50	40
22	-52	-26
-40	-58	-30

//STUDYID Kucyi 2013 HC elec
//MNI
//subjects=51
36	14	-6
-30	18	4
-38	14	-6
36	2	4
42	-18	12
6	22	32
-4	-20	26
54	-44	38
-32	42	16
42	40	20
-44	20	32
26	46	18
36	6	34
-30	-58	40
14	-68	34
-8	-72	36
42	-22	44
56	-36	-14
-54	-36	-12
10	-88	-4
18	-26	-8
-40	-60	-34

//STUDYID Nickel 2014 HC Elec
//subjects=48
51	-22	22
-51	-22	19
0	20	34
0	20	34
36	14	4
-39	-4	10
51	-1	13
-51	-1	10
-1	-10	10
-12	-16	7
0	-31	25
0	-31	25
12	2	7
-29	-3	13
48	-43	40
-54	-40	37
-48	-55	4
42	41	16
-36	35	19
3	17	46
-3	-4	58
9	-22	-8
-9	-19	-5
24	-52	-23
-24	-55	-23

//STUDYID Theysohn 2014 HC Elec
//MNI
//subjects=14
20	-44	76
50	-18	16
-46	-50	46
34	10	12
-38	-14	-4
32	-26	22
-6	-4	32
30	44	-6
48	-18	18
20	-88	-24
