# Supplementary material for: Functional reorganisation in chronic pain and neural correlates of pain sensitisation: A coordinate based meta-analysis of 266 cutaneous pain fMRI studies
Source: Neurosci Biobehav Rev. 2016 Sep;68:120–33. doi: 10.1016/j.neubiorev.2016.04.001 (PMC5554296; doi:10.1016/j.neubiorev.2016.04.001)
Supplement: Supplementary File [file mmc3.zip › Pain_CBMA_data/FM CP.txt]

//Functional Imaging of Pain in Patients with Primary Fibromyalgia
//contrast: pain vs. baseline (stimulus left)
//STUDYID Cook 2004 P-FM Thermal-H
//subjects=9
-40 16 8
-54 -30 16
-44 44 10
64 -28 18
34 16 12

//Anxiety and Depressive Symptoms in Fibromyalgia Are Related to Poor Perception of Health but Not to Pain Sensitivity or Cerebral Processing of Pain
//Jensen et al 2010;mechanical; left stimuli; touch vs pain; influence of preexisting MOOD; FM
//STUDYID Jensen 2010 P-FM Mech-Press
//MNI
//subjects=83
10 -24 -12 
-24 0 -8 
-28 -24	70 
-40 -18	16 
2 20 32	
-54 0 0 
56 -16 8 
-26 -56 -24 
-38 6 2 
-10 -4 2 

//Mapping Brain Response to Pain in Fibromyalgia Patients Using Temporal Analysis of fMRI
//Pujol et al 2009; FM vs healthy; mechanical; right stimuli; below is : same stimuli producing different pain intensity, FM PATIENTS
//STUDYID Pujol 2009 P-FM Mech-Press
//Subjects=9
-36 -17 59 
-48 -28 26 
 59 -37 21 
-59 -28 18 
 56 -17 17 
-39 15 5 
 36 15 -1 
 0 14 38 
 3 2 44 
 0 0 53 
-27 6 -3 
 15 14 -6  
 54 -64 6 
 21 -78 18 


//Mapping Brain Response to Pain in Fibromyalgia Patients Using Temporal Analysis of fMRI
//Pujol et al 2009; FM vs healthy; mechanical; right stimuli; below is : different intensity stimuli producing same pain intensity, FM PATIENTS
//STUDYID Pujol 2009 P-FM Mech-Press
//Subjects=9
-51 -27 43 
 54 -15 48 
-48 -20 18 
 56 -16 23 
-33 -3 8 
-45 -8 6 
 39 17 -1 
 0 -1 44 
 0 0 55 
-27 3 -3 
 15 12 -1 
 56 10 16 

//Treatment-related changes in brain activation in patients with fibromyalgia syndrome
//Diers et al. 2012; FM patients pre and post behavioural interv.;mechanical, left stimuli; below is : data pre-treatment
//STUDYID Diers 2012 P-FM Mech-IS
//MNI
//subjects=10
-3 27 36 
-36 21 0 
45 12 0 
-21 -12 21 
18 12 12 

//Cognitive Behavioural THerapy increases pain-evoked activation of the prefrontal cortex in patients with fibromyalgeia
//contrast: brain regions displaying significantly increased fMRI BOLD signal during pressure pain (right thumbnail)
//STUDYID Jensen 2012 P-FM Mech-Press
//MNI
//subjects=40
58 6 -2
-52 -8 8
-42 -64 -26
20 8 20
-2 -6 6
-30 -46 8


//Insular cortex is a traig marker for pain processing in fibromyalgia syndrome - blood oxygenation level-dependent functional magnetic resonance imaging study in Korea
//contrast: high pressure in controls
//STUDYID Kim 2011 P-FM Mech-Press
//MNI
//subjects=19
-36 21 9
39 36 9
-42 -48 39
60 -28 21
-15 30 24
-57 3 12
51 -3 6
-45 0 0
51 0 0
-12 -3 18
15 0 18
-48 -3 0
51 -3 0
40 -5 -15

//UPDATED TO 2015

//STUDYID Kim 2013 P-FM Mech
//MNI
//subjects=21
58	-28	20
58	16	24
26	-72	-20
60	-50	-2
38	2	52
28	4	-4
38	-18	6
-28	-62	-26
-58	-52	4
-34	18	40	
-62	-22	22
-46	-54	46
-16	-14	24

//STUDYID Kamping 2013 P-FM Thermal
//MNI
//subjects=16
-30	18	6
33	27	6
