# Supplementary material for: Functional reorganisation in chronic pain and neural correlates of pain sensitisation: A coordinate based meta-analysis of 266 cutaneous pain fMRI studies
Source: Neurosci Biobehav Rev. 2016 Sep;68:120–33. doi: 10.1016/j.neubiorev.2016.04.001 (PMC5554296; doi:10.1016/j.neubiorev.2016.04.001)
Supplement: Supplementary File [file mmc3.zip › Pain_CBMA_data/HC cued.txt]

//Memory Traces of Pain in Human Cortex
//Contrast: Stim1 vs rest (47 degrees)
//STUDYID Albanese 2007 HC Thermal-H 
//subjects=8
-39 -40 36
51 -31 34
-57 -25 23
52 -22 19
-38 3 10
33 5 10

//Memory Traces of Pain in Human Cortex
//Contrast: Stim1 vs rest (53 degrees)
//STUDYID Albanese 2007 HC Thermal-H 
//subjects=8
-40 -39 36
43 -31 40
-54 -25 22
53 -25 21
-42 -1 7
33 -1 10

//Brain Mediators of Predictive Cue Effects on Perceived Pain
//Atlas 2010
//Contrast High Pain Stim> Low Pain Stim
//stimulus heat: left volar forearm
//STUDYID Atlas 2010 HC Thermal-H
//MNI
//Subjects=18
-6 -46 -26 
4 -72 -20 
40 4 6
-28 30 -8
-46 4 6
-56 -36 26 
6 0 44

//Bingel et al 2006#Laser pain>no pain 
//right handed subjects
//Stimulus: infrared laser; LEFT and RIGHT hand
//STUDYID Bingel 2006 HC Thermal-H
//MNI
//subjects=19
42	-42	48 
57	-21	21 
39	-6	0 
3	30	39 
6	39	9 
9	-18	9 
18	-3	-15 
30	-63	-33 
18	12	-3 
-54	-42	48 
-60	-15	15 
-39	6	3 
-3	18	48 
-6	42	12 
-12	-9	0 
-33	-72	-21 
-15	15	0 

//The Effect of Treatment Expectation on Drug Efficacy: Imaging the Analgesic Benefit of the Opioid Remifentanil
//contrast: effects of painful thermal stimulation
//STUDYID Bingel 2011 Thermal HC
//MNI
//subjects=22
16 -44 70
52 -26 28
38 42 21
22 44 -14
6 10 42
36 6 8
12 10 2
12 -8 2
36 -68 -2
10 -22 -16
-12 -44 70
-60 -22 24
-34 36 24
-22 38 -14
6 14 36
-34 4 1
-12 8 0
-16 -12 8
-26 -68 -34
-6 -24 -16

//Viewing facial expressions of pain engages cortical areas involved in the direct experience of pain
//Contrast: thermal stimulation 
//STUDYID Botvinick 2004 HC Thermal-H 
//MNI
//subjects=12
6 22 27
-30 -10 28
33 6 11
-24 -3 6
24 4 16
15 7 13
53 -34 24
12 3 58
-30 -74 -29
3 -22 29
42 36 23

//Felt and seen pain evoke the sam elocal patterns of cortical activity in insular and cingulate cortex
//Contrast: noxious versus innocuous
//STUDYID Corradi-Dell'Acqua 2011 HC Thermal-H
//MNI
//subjects=28
36 14 0
26 0 0
34 42 20
0 14 -8
-4 6 32
2 12 24
-30 18 8
-20 2 -2
-62 34 26
-58 20 18
-24 -68 -28
20 -66 -36
62 -38 32
62 -20 22
-34 32 30
50 -28 -12

//Anticipatory brainstem activity predicts neural processing of pain in humans
//contrast: summary of activation during pain period
//STUDYID Fairhurst 2007 HC THermal-H 
//MNI
//subjects=12
-4 -32 -8
6 -32 -8
-2 -36 -40
2 -36 -40 
-8 -36 -26
6 -36 -22
-4 -20 -18
4 -18 -14
-6 -8 10
8 -8 8
-22 24 -12
42 -6 40
38 -2 4
6 -6 38
44 -18 20

//Pain-specific modulation of hippocampal activity and functional connectivity during visual encoding
//contrast: pain-related neuronal activation [(Pain + Pic) > (pic only)]
//STUDYID Forkmann 2013 HC Thermal-H
//MNI
//subjects=24
-34 -18 12
-30 16 6
-4 16 44
-18 -60 52
-44 -36 44
-14 -20 8
-38 32 28
38 -16 18
62 -18 22
30 0 54
32 -56 -32
38 -40 42
18 -14 8
16 16 0


//Distraction Modulates Anterior Cingulate Gyrus Activations during the Cold Pressor Test
//contrast: main effect of cold pressor test 
//STUDYID Frankenstein 2001 HC Thermal-C 
//MNI
//subjects=10
12 28 22 
-8 10 32
0 24 20
52 -26 24
62 -18 20
40 0 18
34 12 12
28 -12 18
-34 50 14
-58 -12 38

//A Comparative fMRI Study of Cortical Representations for Thermal Painful, Vibrotactile, and Motor Performance Tasks
//contrasts: Heat task
//STUDYID Gelnar 1999 HC Thermal-H
//subjects=9
14 -12 72
-6 -22 72
-38 -24 62
-38 -28 62
-44 -26 44
-58 -10 24
-20 -28 36
-42 -10 14
-32 -38 64

//A non-elaborative mental stance and devoupling of executive and pain-related cortices preducts low pain sensitivit in Zen meditators
//contrast: Hot - Warm stimuli in left calf
//STUDYID Grant 2011 HC Thermal-H
//subjects=13
9 23 31
57 -40 37
33 14 -2
-30 20 7
27 47 28
60 11 16
12 -55 19
-33 -34 49
-48 16 40
-30 -58 -41

//Exploring the brain in pain: Activations, deactivations and their relation
//contrast: signal change evoked by high pain stimuli (right forearm)
//STUDYID Kong 2010 HC Thermal-H
//MNI
//subjects=61
42 18 -8
-40 -16 14
-56 -24 16
6 24 36
-6 20 34
48 48 0
56 -24 22
-30 -32 74
-34 44 28
-2 -40 -48
-34 -62 -32
26 -54 -30

//Functional connectivity of the frontoparietal network predicts cognitive modulation of pain
//contrast: LC>HC Low cue>high cue
//STUDYID Kong 2013 HC Thermal-H
//MNI
//subjects=46
-4 36 54
-2 58 20
-20 60 8
-44 38 -10
-34 22 -2
14 64 10
26 60 6
10 46 10
38 16 34
-38 -72 32
-36 -68 50
-52 -66 30
34 -68 30
30 -64 56
8 -80 -34

//Neural correlates of symptom formation in functional somatic syndromes: a fMRI study
//contrast: thermal stim versus baseline
//STUDYID Landgrebe 2008 HC THermal-H
//MNI
//subjects=15
36 21 3
-33 15 6
-57 3 42
66 -21 24
48 30 33
48 3 36
6 21 48
42 -48 45
30 6 57
-48 -36 48

//Effects of Duloxetine Treatment on Brain Response to Painful Stimulation in Major Depressive Disorder
//contrast: main effect of painful heat
//STUDYID Lopez-Sola 2010 Thermal HC
//MNI
//subjects=20
-36 0 -8
40 34 2
-36 32 12
46 34 36
-30 -8 -6
30 6 6
6 20 36
4 -50 -18

//Altered anterior insula activation during anticipation and experience of painful stimuli in expert mediators
//contrast: Pain-related regions across both groups 
//STUDYID Lutz 2013 HC Thermal-H
//subjects=14
39 7 8
1 3 46
-37 8 8
11 -8 11
9 4 8
52 -29 22
-54 -28 22
39 -21 16
4 -72 -24
31 -31 60

//Central representation of cold-evoked pain relief in capsaicin induced pain: An event-related fMRI study
//contrast: 43 degrees main effect
//STUDYID Mohr 2009 Thermal HC
//MNI
//subjects=15
6 26 44
2 16 54
-8 26 26
-42 28 32
-40 42 28
26 42 16
40 52 16
-60 -22 22
62 -24 28
56 -42 34
-32 16 8
42 6 -4
36 -22 -6
-12 -12 -6
14 -22 4
-34 2 -16
30 8 -22
12 -28 -26
14 -36 -34
-6 -60 -4
26 -44 -36
-40 -50 -38

//Central representation of cold-evoked pain relief in capsaicin induced pain: An event-related fMRI study
//contrast: 0 degrees main effect
//STUDYID Mohr 2009 Thermal HC
//MNI
//subjects=15
12 16 60
-8 22 24
14 32 24
54 34 14
48 46 18
-66 -20 22
54 -42 32
-52 -38 54
-52 2 4
42 -6 2
-52 -18 12
32 -6 10
-10 -16 2
-6 -6 2
38 8 -18
16 -36 -36
-6 -66 -30
-44 -50 -38
28 -54 -22

//Brain Mechanisms Supporting Spatial Discrimination of Pain
//Contrast: Pain main effects / stim - thermal heat on left calf
//STUDYID OSHIRO 2007 HC Thermal-H
//MNI
//subjects=12
32 -44 -44
-26 -74 -50
16 -10 14
-18 -16 8
22 -2 0
-28 -10 2
48 10 -6
-42 2 -4
38 -12 -4
-34 -20 2
6 10 32
-6 6 32
66 -40 28
-68 -30 20
2 2 56

//Brain Mechanisms supporting discrimination of sensory features of pain: a new model
//contrast: pain-related activations
//STUDYID Oshiro 2009 HC Thermal-H
//subjects=12
28 -52 -30
-22 -64 -24
18 -14 14
-14 -8 14
22 -2 -2
-24 12 -2
32 10 2
-36 6 -2
34 -14 4
-34 -24 -2
48 4 28
-28 56 16
8 4 38
-4 12 34
48 -50 44
-48 -36 44
58 -32 32
-56 -34 22
6 -4 60
-6 -6 66

//Placebo-Induced Changes in fMRI in the Anticipation and Experience of Pain
//Contrast High > Low level pain
//Stimulus heat: left forearm
//STUDYID Wager 2004 HC Thermal-H
//MNI
//Subjects=23
2 40 -6
0 40 8
-6 48 16
0 54 -18
0 -4 50
-54 -8 10
52 -12 14
-38 6 -16
40 -6 -12
-32 4 -28
-60 -38 -8
-6 -2 -18
-40 -22 58
28 -32 64
-24 44 28
22 -102 -6
10 -26 -10
-10 -32 -6
-4 -12 14
0 10 18
-16 -44 -44
-20 -30 -40
26 -68 -40
22 -72 -36
-8 -88 -34
4 -52 -22

//Weich et al 2010#Laser pain>no pain 
//right handed
//table s3
//pinprick-like sensation
//Stimulus: laser; RIGHT foot
//STUDYID Weich 2010 HC Thermal-H
//MNI
//subjects=16
3	11	40 
-3	-4	43 
0	-10	52 
-51	11	16 
-21	8	-14 
-33	23	-23 
42	53	16 
30	50	37 
-42	29	-2 
36	50	-17 
42	44	-20 
36	26	-23 
-54	-52	4 
-24	44	-14 
48	32	34 
-3	-16	-20 
24	-43	-29 
-36	50	-11 
9	53	-20 
-3	47	16 
-30	38	-17 
42	-31	-14 
51	41	7 
-24	-4	1 
-39	47	-14

//Individual Sensitivity to Pain Expectancy is Related to Differential Activation of the Hippocampus and Amygdala
//contrast: pain vs. baseline (innocuous)
//STUDYID Ziv 2010 Thermal HC
//subjects=10
53 -36 36
-57 -27 27
52 1 44
-36 -8 40
-5 3 48
5 3 51
3 2 36
-5 5 45
38 13 11
-36 17 16
23 6 8
-23 11 5
13 -10 11
-11 -11 7
-64 -11 8

//Dynamic assessment of the right lateral frontal cortex response to painful stimulation
//Lopez-Sola et al 2010; mechanical; Stimulus vs No stimulus; acute
//STUDYID Lopez-Sola 2010 HC Mech-Press
//Subjects=25
59 -32 11 
-59 -38 15 
42 6 42 
-38 -5 50 
-10 -12 -8 
4 -27 -5 
38 23 -1 
-44 0 4 
8 16 49 
-18 8 -4 
12 10 -2 
0 6 35 
18 -6 6 
-16 -13 6 
57 -24 21 
-59 -22 25 
-20 -73 -28 
-56 -25 47 
44 41 0 


//Touch or pain? Spatio-temporal patterns of cortical fMRI activity following brief mechanical stimuli
//Lui et al 2008; acute; mechanical; noxious vs touch; below are Cortical areas displaying fMRI signal INCREASES following noxious mechanical stimulation
//STUDYID Lui 2008 HC Mech-Press
//Subjects=22
-59 -26 31 
-55 -33 38 
-51 -23 16 
48 -25 49 
44 -36 53 
59 -19 16 
-40 8 -4 
-44 -8 0 
-55 0 4 
4 18 43 
0 29 32 
-24 11 58 
55 12 10 
51 17 25 
32 6 51 
-40 47 9 
-44 44 16 
40 47 12 
48 43 2 
48 31 2 


//Why self-induced pain feels less painful than externally generated pain: distinct brain activation patterns in self- and externally generated pain
//contrast: externally induced pain (left)
//STUDYID Wang 2011 HC Mech-Press
//subjects=8
34 -36 61
-34 -36 61
-39 -28 61
31 -23 61
-6 -17 61
6 -17 61
-5 45 4
5 45 4
-40 -52 52
36 -48 52
-34 15 4
42 10 4
-8 1 0
7 2 0
-10 -44 0
10 -50 0
-3 -69 0
8 -64 0


//Vicarious responses to pain in anterior cingulate cortex: Is empathy a multisensory issue?
//contrast: pain>innocuous stim
//STUDYID Morrison 2004 HC Mech-Press
//subjects=14
62 -16 22
0 -8 58
-58 -24 14
32 -20 58
16 -14 2

//Emotional and autonomic consequences of spinal cord injury explored using functional brain imaging
//electrical + angry faces; below is healthy controls
//STUDYID Nicotra 2006 HC Elec
//subjects=7
-42 -62 -14 
28 -12 -14 
2 12 46 
-50 -24 54 
56 18 -6 

//Anterolateral Prefrontal Cortex Mediates the Analgesic Effect of Expected and Perceived Control over Pain
//Weich et al 2006; electrical; acute; self-controlled vs externally controlled pain; below is : Brain responses to self-controlled AND externally controlled pain
//STUDYID Weich 2006 HC Elec
//MNI
//Subjects=12
57 0 3 
45 6 -9 
54 18 9 
-39 -18 15 
-42 3 -9 
-54 6 -6 
-57 -3 6 
-36 0 9  
-54 -18 12 
-15 6 0 
15 6 -3 
-15 18 6 
12 9 15 
12 12 3 
-51 -24 27 
-63 -27 21 
51 -45 33 
51 42 -9 
24 30 -15 
-24 39 -9 
-21 21 -6 
-57 -42 36 
-57 -42 45 
-48 -42 27 
0 31 2

//Predictability modulates the affective and sensory-discriminative neural processing of pain
//Contrast: High vs Low intensity - Electric HC on right wrist
//STUDYID Carlsson 2006 HC Electric
//subjects=9
-34 24 -12
34 18 -16
-2 52 12
2 38 20
8 16 40
8 6 40
-10 0 42
-10 -16 44
50 26 -6
-50 30 0
36 12 6
-34 10 -4
46 -16 0
-40 -18 -6
42 -22 20
-42 -26 24
-28 -30 64
-42 -26 66
6 -32 -28
10 -24 -10
2 -86 10
-14 -58 -20
16 -46 -18
10 -64 -44

//Dissociating Anticipation from perception: acute pain activates default mode network
//contrast: shock max > shock min
//STUDYID Minassian 2012 HC Electrical
//MNI
//subjects=20
-3	0	66
9	-6	12
3	24	33
45	18	-3
9	9	63
63	-42	27
21	-66	42
-18	-18	21
15	-18	-6
57	-27	21
33	-75	24
6	30	18
-18	-18	3
39	-27	42
51	15	24
42	0	48
30	-3	3
3	-21	-15
-12	-6	9
-21	0	6
21	-3	63
3	-33	-6
57	15	0
-12	-24	-12
-6	3	36
33	0	-9
39	-45	42
-18	6	66
36	0	63
-6	-18	-12
-6	-12	-6
21	-66	60
-27	-66	-24
30	-87	-12
36	-63	-21
-12	-57	-18
-3	-78	-24
-36	-54	-45
0	-57	-15
-36	-75	-24
42	-60	-27
-36	-60	-12
3	-69	-39
-39	-84	-15
-33	-96	0
6	-75	-21
18	-66	-48
15	-48	-21
-33	-54	51
-63	-21	30
-57	-39	21
-36	-45	60
-63	-21	21
-15	-66	60
39	39	30
42	42	0
-60	3	3
-57	6	0
-36	24	-9
-36	12	3
-48	-3	0
-30	51	18
-45	-3	48
-51	-66	0
-45	-78	0
9	-27	39
54	-60	0
51	-63	-3
24	-39	-45
6	-87	-6
24	51	-12
9	-54	69
39	51	-15

//How the pain of others enhances our pain: searching the cerebral correlates of 'compassional hyperalgesia'
//contrast: painful - innocuous
//STUDYID Godinho 2012 HC Electric
//subjects=16
0 -6 51
5 15 35
-5 15 35
-27 -24 72
24 -27 75
-44 -21 21
42 -18 15
42 6 -12
-39 12 9
60 0 12
-60 -30 27
-6 -78 42
-3 -73 42
-33 36 36
36 23 45
6 -20 12
-12 -18 12

//UPDATED TO 2015

//STUDYID Gard 2011 HC Elec A
//subjects=17
42	2	-8
57	-7	25
39	8	31
15	-16	1
15	14	4
3	2	61
0	-16	37
-36	-7	1
-24	44	25
-42	17	40
-45	-1	31
-54	-22	31

//STUDYID Gard 2011 HC Elec B
//subjects=17
33	-19	7
51	-28	-8
39	-1	46
39	-46	37
36	-31	58
18	-46	55
9	19	1
12	2	1
9	-28	55
6	8	37
0	-28	28
-15	-1	1
-39	-4	-5
-48	-34	34
-45	-46	40

//STUDYID Perini 2013 HC Therm
//subjects=18
42	46	18
-37	37	12
35	13	6
-34	7	12
38	20	18
56	7	5
