# Supplementary material for: Functional reorganisation in chronic pain and neural correlates of pain sensitisation: A coordinate based meta-analysis of 266 cutaneous pain fMRI studies
Source: Neurosci Biobehav Rev. 2016 Sep;68:120–33. doi: 10.1016/j.neubiorev.2016.04.001 (PMC5554296; doi:10.1016/j.neubiorev.2016.04.001)
Supplement: Supplementary File [file mmc3.zip › Pain_CBMA_data/HC innocuous.txt]

//Predictability modulates the affective and sensory-discriminative neural processing of pain
//Contrast: High vs Low intensity - Electric HC on right wrist
//STUDYID Carlsson 2006 HC Electric
//subjects=9
-34 24 -12
34 18 -16
-2 52 12
2 38 20
8 16 40
8 6 40
-10 0 42
-10 -16 44
50 26 -6
-50 30 0
36 12 6
-34 10 -4
46 -16 0
-40 -18 -6
42 -22 20
-42 -26 24
-28 -30 64
-42 -26 66
6 -32 -28
10 -24 -10
2 -86 10
-14 -58 -20
16 -46 -18
10 -64 -44

//Dissociating Anticipation from perception: acute pain activates default mode network
//contrast: shock max > shock min
//STUDYID Minassian 2012 HC Electrical
//MNI
//subjects=20
-3	0	66
9	-6	12
3	24	33
45	18	-3
9	9	63
63	-42	27
21	-66	42
-18	-18	21
15	-18	-6
57	-27	21
33	-75	24
6	30	18
-18	-18	3
39	-27	42
51	15	24
42	0	48
30	-3	3
3	-21	-15
-12	-6	9
-21	0	6
21	-3	63
3	-33	-6
57	15	0
-12	-24	-12
-6	3	36
33	0	-9
39	-45	42
-18	6	66
36	0	63
-6	-18	-12
-6	-12	-6
21	-66	60
-27	-66	-24
30	-87	-12
36	-63	-21
-12	-57	-18
-3	-78	-24
-36	-54	-45
0	-57	-15
-36	-75	-24
42	-60	-27
-36	-60	-12
3	-69	-39
-39	-84	-15
-33	-96	0
6	-75	-21
18	-66	-48
15	-48	-21
-33	-54	51
-63	-21	30
-57	-39	21
-36	-45	60
-63	-21	21
-15	-66	60
39	39	30
42	42	0
-60	3	3
-57	6	0
-36	24	-9
-36	12	3
-48	-3	0
-30	51	18
-45	-3	48
-51	-66	0
-45	-78	0
9	-27	39
54	-60	0
51	-63	-3
24	-39	-45
6	-87	-6
24	51	-12
9	-54	69
39	51	-15


*********************************************************************


//How the pain of others enhances our pain: searching the cerebral correlates of 'compassional hyperalgesia'
//contrast: painful - innocuous
//STUDYID Godinho 2012 HC Electric
//subjects=16
0 -6 51
5 15 35
-5 15 35
-27 -24 72
24 -27 75
-44 -21 21
42 -18 15
42 6 -12
-39 12 9
60 0 12
-60 -30 27
-6 -78 42
-3 -73 42
-33 36 36
36 23 45
6 -20 12
-12 -18 12

//Age-related differences in pain sensitivity and regional brain activity evoked by noxious pressure
//contrast: moderately painful versus innocuous
//STUDYID Cole 2010Y HC Mech-press
//MNI
//subjects=15
22 60 18
-36 -62 8
4 32 42
42 48 14
-42 54 12
40 0 58
-40 -4 60
-6 -4 54
-40 -20 68
48 -38 60
-64 -16 42
54 6 4
-46 -20 16
50 -52 54
-52 -50 52
60 -20 18
-68 -38 22
-8 8 34
-2 32 36
44 14 -6
-42 2 6
12 6 16
-10 0 16
22 10 0
-28 4 -6
10 -12 4
-14 -14 4
30 -72 -30
-36 -72 -46

//Age-related differences in pain sensitivity and regional brain activity evoked by noxious pressure
//contrast: moderately painful versus innocuous
//STUDYID Cole 2010 Old HC Mech-press
//MNI
//subjects=15
18 60 20
-32 62 8
0 26 48
48 40 18
-48 42 20
50 6 46
-54 -10 54
-42 -22 68
52 -24 58
-56 -22 54
58 12 2
-44 -16 16
56 -48 46
-56 -50 46
56 -20 12
-68 -16 14
0 32 34
40 18 -4
-40 -6 -2
12 22 8
-18 16 18
-44 -74 -46

//Pain sensitivity and fMRI pain-related brain activity in Alzheimer's disease
//contrast: Control group main effects of mech pressure in right thumbnail
//STUDYID Cole 2006 HC Mech-press
//MNI
//subjects=15
20 50 30
-18 64 18
54 14 28
-56 22 2
48 14 46
-34 -12 66
-44 -24 62
58 -22 42
-60 -18 48
56 12 4
-60 -26 18
46 -54 52
-64 -34 36
2 26 36
-2 36 30
34 28 0
-42 -2 10
56 10 -2
-62 6 -4
-2 -22 2
-20 28 4

//organisation of felt and seen pain reponses in anterior cingulate cortex
//contrast: main effect of felt pain
//STUDYID Morrison 2007 HC Mech-Press
//subjects=11
-2 7 34
5 27 24
-4 24 30
-33 12 7
39 15 -4
44 -5 8
16 -15 10
-2 52 -16
-31 -77 1

//Vicarious responses to pain in anterior cingulate cortex: Is empathy a multisensory issue?
//contrast: pain>innocuous stim
//STUDYID Morrison 2004 HC Mech-Press
//subjects=14
62 -16 22
0 -8 58
-58 -24 14
32 -20 58
16 -14 2

//Memory Traces of Pain in Human Cortex
//Contrast: Stim1 vs rest (47 degrees)
//STUDYID Albanese 2007 HC Thermal-H 
//subjects=8
-39 -40 36
51 -31 34
-57 -25 23
52 -22 19
-38 3 10
33 5 10

//Memory Traces of Pain in Human Cortex
//Contrast: Stim1 vs rest (53 degrees)
//STUDYID Albanese 2007 HC Thermal-H 
//subjects=8
-40 -39 36
43 -31 40
-54 -25 22
53 -25 21
-42 -1 7
33 -1 10

//Cerebral activation during thermal stimulation of patients who have burning mouth disorder:an fMRI study
//contrast: painful vs. baseline (innocuous)
//STUDYID Albuquerque 2006 Thermal-H HC
//subjects=8
14.4 -58.1 -26.8
4.8 53.1 -0.4
-26.2 -50.1 -32.1
-12.9 -17.5 13.6
28.3 3.4 12.4
0.2 37.7 30.2
9.7 -13.5 12.4
40 3.1 32
33.1 30.7 29.8
50.2 -41.9 31.5

//Apkarian et al 2000#Large area>small area  
//7 right handed subjects
//stimulus: RIGHT hand fingers; hot water thermal 
//STUDYID Apkarian 2000B HC Thermal-H
//TAL
//subjects=7
-46 -10 6 
-58 -20 28 
-50 -22 32 

//Brain Mediators of Predictive Cue Effects on Perceived Pain
//Atlas 2010
//Contrast High Pain Stim> Low Pain Stim
//stimulus heat: left volar forearm
//STUDYID Atlas 2010 HC Thermal-H
//MNI
//Subjects=18
-6 -46 -26 
4 -72 -20 
40 4 6
-28 30 -8
-46 4 6
-56 -36 26 
6 0 44

//Baliki et al	2006#Thermal Pain 
//Stimulus: thermal; lower back
//STUDYID Baliki 2006 HC Thermal-H
//MNI
//subjects=11
-2   -18   8  
4   -20   10 
16   12   8  
24   8   -2  
-24   14   -2  
-12   16   8   
46   -2   -14 
46   -8   -2  
-10   -94   -18  
-32   -88   -20  
0   18   34  
2   12   46  
18   28   58  
-30   18   6  
-48   22   -16  
-46   4   -2  


//Baliki 2010: PredictingValueofPainandAnalgesia:
//Nucleus Accumbens Response to Noxious Stimuli
//Changes in the Presence of Chronic Pain
//stimulus Thermal: lower back
//Healthy subjects
//STUDYID Baliki 2010 HC Thermal-H
//MNI
//subjects=16
40 38 30 
6 -6 62  
6 10 38  
-38  12  -4  
40  8  -2 
58  -26  26  
-50 -28 26  
38  -54  56  
-36 -52 56  
40  0 56  
-38 -8  56  
14 -18  6  
-16 -18  4  
26 4 -2  
-22 -4 0  
8 -70 -22 
-30 -60 22

//Becerra 1999; Human Brain Activation Under Controlled Thermal
//Stimulation and Habituation to Noxious Heat:
//An fMRI Study
//Group 1
//stimulus: heat; LEFT hand
//STUDYID Becerra 1999 HC Thermal-H
//TAL
//subjects=6
25	45	12 
-34	15	3 
0	12	31 
-3	-39	37 
9	-21	6 
43	-24	40 
59	-24	21 
-3	-12	58 
-37	27	40 
-68	-24	3 
-59	-42	15 
56	-48	3 
-59	3	18 
-15	-57	-25 

//Becerra et al 2001#Early phase stimulation 
//stimulus: LEFT hand*; thermal
//assumption from Becerra 1999
//STUDYID Becerra 2001 HC Thermal-H
//TAL 
//subjects=8
3	0	56 
15	-6	62 
12	9	50 
-40	3	12 
15	-21	62 
37	24	6 
-62	6	6 
21	33	-6 
56	-21	18 
53	-30	37 
-62	-42	31 
34	-6	9 
-46	-9	6 
-43	-18	18 
56	3	6 
-62	-15	12 
-31	-18	-28 
3	3	43  
-6	12	25 
0	0	34 
12	-27	37 
18	-6	0 
-12	15	3 
9	9	9 
9	-15	3 
-12	-18	9 
0	-21	-3 
-15	-21	-25 
-31	-42	-25 
28	-51	-40 
-25	-54	-21 


//Becerra et al 2001#Late phase stimulation  
//stimulus: LEFT hand*; thermal
//assumption from Becerra 1999
//STUDYID Becerra 2001 HC Thermal-H
//TAL
//subjects=8
-15	42	46 
12	9	50 
-18	-3	40 
-6	3	53 
53	3	28 
25	-12	53 
-28	-12	62 
-37	33	21 
40	39	-6 
28	39	21 
-46	36	6 
43	27	18 
-34	24	12 
50	15	6 
-43	6	12 
53	-12	18 
28	-30	62 
-25	-60	46 
53	-24	34 
-65	-27	28 
53	-36	28 
-40	-48	28 
9	-42	46 
31	18	12 
34	6	9 
-65	-15	3 
-50	-12	-15 
-56	-45	3 
-65	-48	0 
50	-51	6 
-46	-54	6 
-50	-30	-9 
28	-15	-31 
-40	-42	-6 
-34	-57	-9 
-31	-6	-25 
9	39	0 
0	-9	43 
-3	-27	28 
-6	-60	12 
6	-18	6 
-15	-18	9 
-18	0	15 
-21	-18	-3 
3	-21	-21 
25	-45	-25 
-28	-45	-40 
12	-48	-18 
-28	-54	-31 
-18	-54	-12

//Bingel et al 2007#Laser pain>no pain 
//right handed subjects
//3 sessions (day 1,8,22). Results Pooled
//stimulus: 48c heat; LEFT forearm
//STUDYID Bingel 2007 HC Thermal-H
//MNI
//subjects=20
24	-39	69 
39	-15	18
39	9	9 
9	9	39 
9	54	-15 
6	-63	36 
12	-18	3 
24	18	-9 
12	-18	-9 
30	-63	-24 
3	-30	-36 
-39	-18	18 
-36	6	6 
-12	6	36 
-6	51	-15 
-6	-57	24 
-3	-18	3 
-15	18	-9 
-15	-21	0 
-33	-57	-27 
-9	-36	-33

//Viewing facial expressions of pain engages cortical areas involved in the direct experience of pain
//Contrast: thermal stimulation 
//STUDYID Botvinick 2004 HC Thermal-H 
//MNI
//subjects=12
6 22 27
-30 -10 28
33 6 11
-24 -3 6
24 4 16
15 7 13
53 -34 24
12 3 58
-30 -74 -29
3 -22 29
42 36 23

//fMRI of Thermal Pain: Effects of Stimulus Laterality and Attention
//contrast: RA (paying attention to thermal stimulus on right hand)
//STUDYID Brooks 2002 Thermal-H HC
//subjects=18
36 18 5
-30 24 7
-39 -20 20
66 -16 23
-63 -22 23
57 8 -1 
-57 -3 0
6 16 32
-9 11 35
0 -19 29
24 -60 -27
-36 -60 -33

//fMRI of Thermal Pain: Effects of Stimulus Laterality and Attention
//contrast: RA (paying attention to thermal stimulus on left hand)
//STUDYID Brooks 2002 Thermal-H HC
//subjects=17
42 20 -6
-36 23 -4
-36 12 2
42 -17 20
57 9 2
9 19 38
-3 19 35
-18 -69 -20
-54 -6 9
39 42 26
-27 36 20

//Brooks et al	2005#Face> Hand+Foot  
//stimulus: RIGHT foot, RIGHT hand; thermal resistor 
//STUDYID Brooks 2005 HC Thermal-H  
//MNI
//subjects=14
-36 24 -6 
 38 16 2 
-38 4 4 
40 12 -4 
-38 -10 10 
 -56 -18 14 
62 -26 14 
-26 4 -8 
28 12 -8 
44 20 -10 
-12 -8 4 
16 -10 4 
4 -16 4 
-14 -16 4  
58 -32 20 


//Brooks et al	2005#Hand> Face+Foot
//stimulus: RIGHT foot, RIGHT lower lip; thermal resistor
//STUDYID Brooks 2005 HC Thermal-H
//MNI  
//subjects=14
-32 22 0 
 38 16 0 
-36 12 0 
 38 12 2 
-38 -16 8 
 64 -26 14 
-22 8  -10 
 24 12 -6 
 46 24 -12 
 12 -8 4  
6 -16 -2 
-58 -28 14 
 56 -28 18 

//Brooks et al	2005#Foot> Hand+Face
//stimulus: RIGHT foot, lower lip, hand; thermal resistor
//STUDYID Brooks 2005 HC Thermal-H
//MNI
//subjects=14
-34 22 -4 
 38 14 0 
-40 8 -2 
-38 -18 8
-56 -10 4 
-22 14 -6 
 26 16 -2 
 46 22 -12 

//Neural correlates of interindividual differences in the subjective experience of pain
//contrast: coordinates that show differential activation between high and low sensitivity groups
//STUDYID Coghill 2003 HC Thermal-H 
//subjects=17
-2 8 36
-4 18 24
-4 -34 58
30 64 0
32 62 -8
32 52 -18
-18 -20 14

//Functional Imaging of Pain in Patients with Primary Fibromyalgia
//contrast: pain vs. baseline (stimulus left)
//STUDYID Cook 2004 HC Thermal-H
//subjects=9
40 19 -2
62 -10 6
32 42 34
-38 -22 10
-20 -24 42
-24 56 24

//Felt and seen pain evoke the sam elocal patterns of cortical activity in insular and cingulate cortex
//Contrast: noxious versus innocuous
//STUDYID Corradi-Dell'Acqua 2011 HC Thermal-H
//MNI
//subjects=28
36 14 0
26 0 0
34 42 20
0 14 -8
-4 6 32
2 12 24
-30 18 8
-20 2 -2
-62 34 26
-58 20 18
-24 -68 -28
20 -66 -36
62 -38 32
62 -20 22
-34 32 30
50 -28 -12

//Brain activity during stimulation of the trigeminal nerve with noxious heat
//contrast: painful stim - warm baseline stim
//STUDYID de Leeuw 2006 HC Thermal-H 
//subjects=9
32 37 22
46 6 29
53 -26 25
47 9 1
35 10 8
-34 10 7
1 1 43
4 33 20
-1 33 20
6 -3 9
8 -16 11
-12 -16 11
-35 -24 53
-35 -62 -22
3 -72 36
11 -77 9

//Functional magnetic resonance imaging response to experimental pain in drug-free patients with schizophrenia
//contrast: pain tolerance vs. non-painful stimulus in controls
//STUDYID de la Fuente-Sandoval 2010 Thermal HC
//MNI
//subjects=13
18 -15 -12
45 -9 -6
6 0 -9
-12 12 30
-6 -30 27
-51 -48 54
21 -75 57
-36 -57 66

//Derbyshire et al 2009#T3 constant>T3 offset
//stimulus: thermal, both forearms	
//STUDYID Derbyshire 2009B HC Thermal-H
//MNI  
//subjects=12
 16 -26 8 
 -2 24 32 
 -2 28 10 
 -60 -54 20 
16 68 12

//Dube et al 2009#Pain - warm
//stimulus: LEFT leg; thermal  
//STUDYID Dube 2009 HC Thermal-H
//MNI
//subjects=12
-56 -36 36 
 64 -28 24 
 64 -36 24 
-64 -32 28 
 36 8 12
 36 20 -4 
-32 28 -8 
-40 0 -12 
-36 -12 0 
 0 16 32 
 4 24 24 
 0 28 40 
-24 0 -16 
-16 -8 16 
-8 -16  8 
-8 -16 -4 
 8 -12  8 
8 20 68 
 4 16 56 
 8 24 60 
-56 8 12 
 52 0 52 
-52 16 -12 
 52 16 -12 
 52 -48 -4 
 16 8 20 
 8 16 8 
-20 24 8 
-20 12 12 
 32 8 -8 
 28 -4 8 
 28 16 -8 
-24 20 -4 
-24 -76 -48 
-44 -52 -36 
-28 -72 -28 
-32 -56 -52 
 20 -72 -24 
 16 -80 -28 
 28 -68 -28 
-28 -40 -48 

//Pain-specific modulation of hippocampal activity and functional connectivity during visual encoding
//contrast: pain-related neuronal activation [(Pain + Pic) > (pic only)]
//STUDYID Forkmann 2013 HC Thermal-H
//MNI
//subjects=24
-34 -18 12
-30 16 6
-4 16 44
-18 -60 52
-44 -36 44
-14 -20 8
-38 32 28
38 -16 18
62 -18 22
30 0 54
32 -56 -32
38 -40 42
18 -14 8
16 16 0

//A Comparative fMRI Study of Cortical Representations for Thermal Painful, Vibrotactile, and Motor Performance Tasks
//contrasts: Heat task
//STUDYID Gelnar 1999 HC Thermal-H
//subjects=9
14 -12 72
-6 -22 72
-38 -24 62
-38 -28 62
-44 -26 44
-58 -10 24
-20 -28 36
-42 -10 14
-32 -38 64

//Altered Pain Processing in Veterans With Posttraumatic Stress Disorder
//contrast: individual temerature 
//STUDYID Geuze 2007 Thermal HC
//subjects=12
8 20 43
-2 20 42
36 -53 35
-44 -47 36
42 14 34
29 46 0
-30 27 28
42 43 3
49 13 3
53 -3 5
-49 -2 6
-40 15 1
38 15 1
2 -15 -1
-17 4 4

//FMRI reveals abnormal central processing of sensory and pain stimuli in ill Gulf War veterans
//contrast: noxious stim
//STUDYID Gopinath 2012 Thermal HC
//subjects=14
55 16 28
43 14 16
35 -17 -6
24 59 30
4 22 62
27 14 53
4 -14 29
35 39 51
47 -7 -7
19 8 -15
23 13 -22
8 20 4
16 17 4
17 -20 -1
19 -8 -7
11 46 -16
4 -46 23
-54 20 35
-52 22 23
-32 -25 2
-5 65 51
-9 8 59
-19 11 57
-11 4 35
-62 38 28
-40 -21 -30
-28 31 -15
-7 23 8
-18 24 4
-19 -17 8
-20 -15 1
-25 59 -24
-3 31 -32

//A non-elaborative mental stance and devoupling of executive and pain-related cortices preducts low pain sensitivit in Zen meditators
//contrast: Hot - Warm stimuli in left calf
//STUDYID Grant 2011 HC Thermal-H
//subjects=13
9 23 31
57 -40 37
33 14 -2
-30 20 7
27 47 28
60 11 16
12 -55 19
-33 -34 49
-48 16 40
-30 -58 -41

//Gundel et al 2008#thermal pain pxs only
//right handed women with somatoform pain disorder fulfilling DSM-IV criteria
//stimulus: LEFT forearm
//STUDYID Gundel 2008 HC Thermal-H
//MNI
//Subjects=13
 21 -21 15 
-12 -9 6 
 27 15 -3 
-27 18 9 
 9 -18 33 
-6 -21 30 
 39 -18 15 
 57 -36 24 
 3 24 51
 39 39 0 
-45 45 -9 
 45 -48 51 
-57 -48 30 

//Itch Induced by a Novel Method Leads to Limbic Deactivations - A Functional MRI Study
//contrast: brain areas with significant predictor "pain rating"
//STUDYID Herde 2007 HC Thermal-H
//subjects=8
-23 50 31
-13 -5 45
-38 15 15
5 3 44
-53 -21 27
-21 -65 46
-42 -65 2
-32 3 13
-20 11 2
-15 -14 10
-6 -22 10
-5 -51 -14 
-24 -46 -23
32 37 29
5 -4 54
25 -17 60
36 -22 56
36 15 15
3 4 34
46 -24 51
39 -35 56
37 -68 2
35 -80 -1
35 -75 -12
17 -5 17
12 -1 2
21 4 8
26 -50 -23


//Exploring the brain in pain: Activations, deactivations and their relation
//contrast: signal change evoked by high pain stimuli (right forearm)
//STUDYID Kong 2010 HC Thermal-H
//MNI
//subjects=61
42 18 -8
-40 -16 14
-56 -24 16
6 24 36
-6 20 34
48 48 0
56 -24 22
-30 -32 74
-34 44 28
-2 -40 -48
-34 -62 -32
26 -54 -30

//The subjective experience of pain: Where expectations become reality
//contrast: pain-induced signal changes stim right
//STUDYID Koyama 2005 Thermal HC
//subjects=10
2 -50 -24
24 -42 -54
-26 -72 -30
14 -18 4
-12 -10 16
26 -2 8
-30 0 4
40 26 6
-38 4 0
44 -12 -4
-36 -20 14
30 44 24
8 16 38
-2 -4 44
-54 -38 32
-4 -18 66
-18 -38 64

//Early Decay of Pain-related Cerebral Activation in Functional Magnetic Resonance Imaging
//contrast:Right arm stimulation
//STUDYID Kurata 2002 THermal HC Right
//subjects=5
62 -30 27
51 -45 34
-61 -29 16
-55 -34 38
-55 0 5
-63 -15 9
48 11 1
1 -1 43
47 -1 30
39 -12 53
-57 0 26
-39 5 10
-43 -11 13
42 41 21
-27 26 36
44 34 8
22 3 12
19 6 2


//The Cross-Modal Interaction Between Pain-Related and Saccade-Related Cerebral Activation: A Preliminary Study by Event-Related Functional Magnetic Resonance Imaging
//contrast: pain activation right stim
//STUDYID Kurata 2005 Thermal HC
//subjects=6
53 -23 24
-57 -14 21

//Effects of Duloxetine Treatment on Brain Response to Painful Stimulation in Major Depressive Disorder
//contrast: main effect of painful heat
//STUDYID Lopez-Sola 2010 Thermal HC
//MNI
//subjects=20
-36 0 -8
40 34 2
-36 32 12
46 34 36
-30 -8 -6
30 6 6
6 20 36
4 -50 -18 

//Altered anterior insula activation during anticipation and experience of painful stimuli in expert mediators
//contrast: Pain-related regions across both groups 
//STUDYID Lutz 2013 HC Thermal-H
//subjects=14
39 7 8
1 3 46
-37 8 8
11 -8 11
9 4 8
52 -29 22
-54 -28 22
39 -21 16
4 -72 -24
31 -31 60

//Secondary somatosensory cortex is important for the sensory-discriminative dimension of pain: a functional MRI study
//Maihofner 2006; acute; mechanical vs thermal; below is THERMAL
//STUDYID Maihofner 2006 HC Thermal-H
//Subjects=14
-34 -24 50 
-31 -21 49 
-30 -60 44 
34 -54 45 
-42 -21 14 
52 -22 14 
-46 -26 25 
48 -38 45 
-40 7 36 
44 3 32 
-37 42 14 
39 33 30 
-4 8 60 
7 24 51 
-28 19 12 
35 17 9 
-4 10 41 
4 8 38 

//Maihofner & Handwerker 2005# thermal 
//healthy volunteers
//Table 2
//stimulus: Heat; LEFT forearm
//STUDYID Maihofner & Handwerker 2005 HC Thermal-H
//TAL
//subjects=12
 29 -34 53 
 45  -1 39 
-42 -44 37 
 49 -28 26 
 48 -19 14 
-50 -20 13 
-32 18 9 
 39 -16 9 
-38 -11 9 
-34 40 13 
-46 31 4 

//A Pilot Functional MRI Study of the Effects of Prefrontal rTMS on Pain Perception
//contrast: areas of activation associated with the pain minus rest contrast in all 23 subjects
//STUDYID Martin 2013 Thermal HC
//subjects=23
27.41 23.26 6.75
36.81 6.11 5.7
25.44 4.2 7.31
50.03 0.19 7.2
0.85 22.21 26.43
-31.28 21.76 8.1

//Central representation of cold-evoked pain relief in capsaicin induced pain: An event-related fMRI study
//contrast: 43 degrees main effect
//STUDYID Mohr 2009 Thermal HC
//MNI
//subjects=15
6 26 44
2 16 54
-8 26 26
-42 28 32
-40 42 28
26 42 16
40 52 16
-60 -22 22
62 -24 28
56 -42 34
-32 16 8
42 6 -4
36 -22 -6
-12 -12 -6
14 -22 4
-34 2 -16
30 8 -22
12 -28 -26
14 -36 -34
-6 -60 -4
26 -44 -36
-40 -50 -38

//Central representation of cold-evoked pain relief in capsaicin induced pain: An event-related fMRI study
//contrast: 0 degrees main effect
//STUDYID Mohr 2009 Thermal HC
//MNI
//subjects=15
12 16 60
-8 22 24
14 32 24
54 34 14
48 46 18
-66 -20 22
54 -42 32
-52 -38 54
-52 2 4
42 -6 2
-52 -18 12
32 -6 10
-10 -16 2
-6 -6 2
38 8 -18
16 -36 -36
-6 -66 -30
-44 -50 -38
28 -54 -22

//Neural correlates of perceptual difference between itching and pain: a human fMRI study
//contrast: brain regions activated by pain (left wrist)
//STUDYID Mochizuki 2007 HC Thermal-C
//MNI
//subjects=14
-4 -2 58
36 10 6
-42 10 -4
-8 10 40 
-18 6 4
50 -22 12
-2 -4 6

//Regional intensive and temporal patterns of functional MRI activation distinguishing noxious and innocuous contact heat
//contrast: activation due to thermal stimulus on left foot
//STUDYID Moulton 2005 HC Thermal-H
//subjects=33
7 -39 69
-16 -39 66
63 -16 21
-57 -33 18
-64 -25 9
42 22 -3
44 41 9
46 4 23
38 48 2
-50 14 0
-36 36 10
30 19 -5
49 -20 15
1 29 35
0 5 44
3 -20 44
1 -2 48

//Painful Heat reveals hyperexcitability of the temporal pole in interictal and ictal migraine states
//contrast: noxious heat activation in the healthy control subjects
//STUDYID Moulton 2011 HC Thermal-H
//MNI
//subjects=11
-34 14 6
36 6 4
44 18 -6
38 18 -14
-38 10 30
-44 14 32
48 14 4
-16 -2 64
2 12 64
-6 -4 66
34 26 48
22 24 40
34 26 40
36 16 56
-26 8 52
-32 0 52
22 10 62
-14 2 52
20 10 50
-22 8 68
48 14 34
12 56 28
-12 24 58
50 16 20
-60 -30 30
58 -34 30
58 -42 24
60 -16 30
-54 -36 44
-52 4 -2
42 8 -34
16 -24 42
40 -32 22
-10 2 12
-10 -2 14
-16 0 18
-8 4 8
16 -78 -48
-6 -24 -28
12 -62 -54
-6 -60 -38
-4 -24 -22
-10 -22 -24
-14 -74 -36
0 -34 -8

//Brain Mechanisms Supporting Spatial Discrimination of Pain
//Contrast: Pain main effects / stim - thermal heat on left calf
//STUDYID OSHIRO 2007 HC Thermal-H
//MNI
//subjects=12
32 -44 -44
-26 -74 -50
16 -10 14
-18 -16 8
22 -2 0
-28 -10 2
48 10 -6
-42 2 -4
38 -12 -4
-34 -20 2
6 10 32
-6 6 32
66 -40 28
-68 -30 20
2 2 56

//Prestimulus functional connectivity determines pain perception in humans
//contrast: pain>no pain
//STUDYID Ploner 2010 Thermal HC
//MNI
//subjects=16
-48 4 -2
30 22 10
-44 -4 10
34 -16 8
-52 -24 20
50 2 6
-46 -36 42
50 -32 26
-2 10 34
-2 -12 68
-38 32 23
32 46 12
-12 -14 10
14 -6 8
-30 -2 0
20 6 -4
4 -22 -20 

//Peltz et al 2011# noxious heat 
//stimulus location:Heat, left volar forearm
//STUDYID Peltz 2011 HC Thermal 
//TAL
//subjects=11
33 15 5 
-32 15 6 
36 -8 16 
-35 -1 8 
50 12 15 
-49 11 7 
53 -12 18 
-50 -5 10 
53 -27 47 
50 -36 37 
-56 -30 28 
36 42 23 
-30 42 24 
7 5 61
-5 2 67 
40 5 45 
-26 2 61 
0 17 35 
-2 -29 26 
49 -36 35 
14 2 7 
-19 7 7 

//Peltz et al 2011# noxious cold 
//stimulus location:Cold, left volar forearm
//STUDYID Peltz 2011 HC Thermal 
//TAL
//subjects=11
35 18 8 
-32 9 12 
34 -15 20  
-32 0 17 
51 11 8 
-46 15 4 
51 -8 14 
54 -21 26 
55 -32 42 
-53 -25 25 
42 39 15 
-46 35 15 
43 -3 55 
-35 -5 49 
7 -11 31 
3 18 45 
-1 17 43 
33 -44 41 

//Remy et al 2003#pain 
//Stimulus: thermal (46-49c); LEFT hand
//STUDYID Remy 2003 HC Thermal-H
//MNI
//subjects=12
-30	4	42 
-40	16	40 
-60	12	26 
-14	-74	26 
-6	-72	22 
-24	-78	30 
-6	8	30 

//Roberts 2008. Contact heat evoked potentials  using simultaneous EEG and fMRI 
//and their correlation with evoked pain
//stimulus: heat; LEFT volar fore-arm
//STUDYID Roberts 2008 HC Thermal-H
//TAL
//subjects=10
 0 -10 65 
 24 -16 74 
 30 -25 68 
15 -13 68 
12 -13 53 
 54 -28 38 
 57 -25 44 
 45 -25 17 
 -51 -37 32 
 -60 -22 29 
 -39 -4 5 
 -48 -4 17 
 -51 -1 32 
 -60 2 11 
 24 -40 65 
 30 -46 56 
 45 11 5

//Seifert et al 2008#thermal hyperalgesia; main effect only
//stimulus: RIGHT forearm; heat
//STUDYID Seifert 2008 HC Thermal-H
//TAL
//Subjects=14
-35 -32 55 
 16 -66 43 
-25 -54 51 
 28 50 34 
-24 47 32 
-3 15 35 

//Brain activity during sympathetic response in anticipation and experience of pain
//contrast: pain experience (left forearm)
//STUDYID Seifert 2012 HC Thermal-H
//subjects=9
-58	-36	26
51	-25	27
-35	11	9
38	11	14
-42	-5	11
37	-20	24
-4	11	40
-36	39	31
 29	43	34
42	36	11
 5	  8	43
-51	10	13
46	10	18
-36	28	4
-14	-3	60
-20	3	15
25	15	2
-17	-9	20
-4	-22	13
6	-22	17
-31	-61	-23
-5	-61	-15
35	-54	-23
3	-63	-14
28	-73	-19
-24	-54	32
-33	-51	7
34	-44	27

//Seifert & Maihofner 2007#Noxious cold
//Induction of experimental cold allodynia with ethonol
//right handed subjects
//stimuls: Cold; RIGHT forearm
//STUDYID Seifert & Maihofner 2007 HC Thermal-C
//TAL
//Subjects=12
-31 13 9  
 38 19 7 
-38 -15 11 
-2 26 37 
 14 15 33 
 23 -8 -21 
 6 -10 32 
-30 38 13 
 42 44 12 
 53 11 26 
-52 -34 -5 
 49 -23 -8 
-53 -3 14 
-12 9 11 
 20 11 9 
 11 -2 7 
-22 -66 -6 
 31 -67 -1 
-13 -91 8

//Mapping pain activation and connectivity of the human habenula
//contrast: early and late phase overlap positive activation
//STUDYID Shelton 2012 HC Thermal-H
//MNI
//subjects=11
-30 -28 6
-28 42 24
-38 42 26
-48 22 -4
-42 16 46
-54 14 20
-48 10 22
-46 8 40
40 4 34
-48 2 34
-60 -40 40
-44 -42 56
-50 12 -8
-62 -38 18
14 -86 -14
20 -90 -12
-40 10 0
-44 -6 -4
-18 4 0
12 -8 8
8 -18 8
-6 -18 8
18 -20 10
12 -22 4
4 -23 4
-4 -24 4
40 -48 -56
28 -64 -34
6 -78 -28
4 -82 -26

//Shukla 2011. The analgesic effect of electroacupuncture on
//acute thermal pain perception-a central neural
//correlate study with fMRI
//10 right handed subjects
//stimulus: thermal; LEFT calf
//STUDYID Shukla 2011 HC Thermal-H
//TAL
//subjects=10
 47  -47  33 
 44  1 12 
 38 13 39 
 26  49  30 
 -22  -17  6 
 5  16  36 

//Cerebellar responses during anticipation of noxious stimuli in subjects recovered from depression
//contrast: noxious vs non-noxious
//STUDYID Smith 2002 Thermal HC
//MNI
//subjects=8
34 22 -2
-30 20 -2
58 8 -2
-52 -10 6
2 12 34
-56 -20 16
58 -18 14
40 42 18
-36 42 18
2 -72 2
28 -62 -32
-30 -76 -30
-38 -56 -30

//Strigo et al 2003#Thermal>rest  
//stimulus: thermal; upper chest (middle)
//STUDYID Strigo 2003 HC Thermal-H
//MNI
//subjects=7
 32 12 8 
32 24 6 
-36 2 16 
-36 12 10 
36 -4 -6 
-42 0 2 
36 -20 14 
-28 -22 6 
54 -38 32 
-56 -24 16 
42 50 -2 
38 -50 42 
-34 -48 38 
54 -36 44 
-60 -38 38 
-2 -26 28 
-10 0 42 
-16 -14 6 
36 -56 -44 
28 -56 -30 
-40 -52 -44 
-26 -66 -32 
4 -58 -30 
26 6 4 
-30 -6 6 

//Tracey et al 2000#Heat  
//Stimulus: LEFT hand; hot(46c) 
//Right handed male subjects
//Separated hot and cold; Laura joined them
//STUDYID Tracey 2000 HC Thermal
//TAL  
//subjects=6
37	45	3 
40	21	6 
53	6	12 
56	-12	12 
31	-42	59 
9	-36	28 
-40	18	6 
-21	0	-3 
6	-18	15 
12	-27	3 
-3	12	40 
-12	12	31 
-9	-33	46 

//Tracey et al 2000#Heat  
//Stimulus: LEFT hand; cold(5c)
//Right handed male subjects
//Separated hot and cold; Laura joined them
//STUDYID Tracey 2000 HC Thermal
//TAL
//subjects=6
28	54	3 
46	39	9 
0	0	46 
46	-12	12 
-40	-48	43 
-65	-45	21 
40	9	0 
25	6	15 
3	-12	12 
12	-30	6 
-3	12	40 
0	-33	37 

//Tseng et al 2010#Noxious heat>rest 
//12 healthy right-handed volunteers
//stimulus: RIGHT foot; thermal 
//STUDYID Tseng 2010B HC Thermal-H
//MNI
//subjects=12
-64 -26 18 
 58 -24 22 
-36 -20 6 
 38 -2 6 
-14 -44 64 
 48 2 48 
 10 -18 -12 
-30 34 10 
 40 54 14 
 48 18 30 
-40 14 -8 
-52 8 22 
 26 10 -20 
 50 12 22 
 54 18 18 
-34 16 6 
 36 16 2 
-18  -62 -26 
 36 -52 -38 
-14 -6 72 
 10 16 56 
-4 -30 70 
-14 -8 6 
 10 -6 8 
-6 2 40 
-4 4 42 
 2 2 44 
 2 20 32 
-30 -18 8
 20 10 -10 
-6 -18 -14

//fMRI evidence of degeneration-induced neuropathic pain in diabetes: enhanced limbic and striatal activations
//contrast: group activation areas in the control group (stim right)
//STUDYID Tseng 2012 HC Thermal-H
//MNI
//subjects=11
44 -10 14
-6 12 30
2 -10 46
-44 10 -12
42 14 -2
12 -4 6
4 -58 -28

//The stress model of chronic pain: evidence from basal cortisol and hippocampal structure and function in humans
//contrast: pain vs warm 
//STUDYID Vachon-Presseau 2013 Thermal HC
//MNI
//subjects=18
-6	12	36
4	-2	44
-40	8	0
36	6	14
54	-24	22
-54	-30	28
58	4	6
-56	-2	4
10	-2	74
16	-4	-4
-16	-14	-4
2	-28	-12
-10	-36	66
24	-42	68
-2	-54	-28
-28	-64	-18
-16	-66	14

//Valet 2004; Distraction modulates connectivity of the cingulo-frontal cortex
//and the midbrain during pain\97an fMRI analysis
//7 right handed volunteers
//without distraction experiment
//stimulus: RIGHT forearm
//STUDYID Valet 2004 HC Thermal-H
//MNI
//subjects=7
-18 -14 8 
12  -14  6 
-30 -28  56 
-60 -36  22 
56 -26  24 
-40  -16  14 
34  -14  10 
-58  -46  36 
50 -56  46 
-10 -2  46 
-10  8  30 
-6  -34  24 
-36  50  12 
 36  52  14 
-40  6  6 
38 16  -4 

//Changes in brain function and morphology in patients with recurring herpes simplex virus infections and chronic pain
//contrast: Painful > warm stimulated both sides 
//STUDYID Vertiainen 2009 HC Thermal-H
//subjects=11
1 -13 32
5 14 33
56 -42 44
-60 -41 37
41 1 36
50 -27 26
43 49 19
45 -11 12
-37 -18 10
2 -18 3
-15 6 0
16 6 0
43 7 8
-37 5 7
-41 -65 -34

//Individual Sensitivity to Pain Expectancy is Related to Differential Activation of the Hippocampus and Amygdala
//contrast: pain vs. baseline (innocuous)
//STUDYID Ziv 2010 Thermal HC
//subjects=10
53 -36 36
-57 -27 27
52 1 44
-36 -8 40
-5 3 48
5 3 51
3 2 36
-5 5 45
38 13 11
-36 17 16
23 6 8
-23 11 5
13 -10 11
-11 -11 7
-64 -11 8
