# Supplementary material for: Functional reorganisation in chronic pain and neural correlates of pain sensitisation: A coordinate based meta-analysis of 266 cutaneous pain fMRI studies
Source: Neurosci Biobehav Rev. 2016 Sep;68:120–33. doi: 10.1016/j.neubiorev.2016.04.001 (PMC5554296; doi:10.1016/j.neubiorev.2016.04.001)
Supplement: Supplementary File [file mmc3.zip › Pain_CBMA_data/HC Left.txt]

//Cortical representation of experimental tooth pain in humans
//Jantsch et al	2005; tooth pain weak vs strong; electrical; acute
//
//STUDYID Jantsch 2005 HC Elec
//Subjects=8
-57 -9 22 
-55 -9 16 
55 -2 14 
-35 2 9 
-36 -11 15 
40 8 4 
40 0 7 
-3 33 25 
-1 2 38 
-57 1 18 
51 -6 40 
48 -9 17 
-20 49 1 
25 41 2 
-38 31 1 
54 23 10  
37 44 21 
-24 56 33 


//Right-Lateralized Pain Processing in the Human Cortex: An fMRI Study
//Symonds et al 2006; acute; electrical; left stimuli
//
//STUDYID Symonds 2006 HC Elec
//Subjects=9
48 -15 14 
44 -8 -6 
2 -31 27 
4 22 29 
48 1 10 
1 18 49 
46 -54 38 

//Painful muscle stimulation preferentially activates emotion-related brain regions compared to painful skin stimulation
//Takahashi et al 2011; electrical; skin and muscle; different levels of stimulation and pain intensity; below is Response to skin pain (unrelated to intensity, MI)
//STUDYID Takahashi 2011 HC Elec
//MNI
//subjects=13
34 -22 24 
8 -32 30 
10 -22 10 
18 -46 78 
36 -58 -50 
-54 0 6 
42 52 2 
-28 52 16 
-8 -28 -32 
-20 -60	36 
4 -76 52 
22 40 -20 
46 10 46 
34 -56 16 
52 -50 56 
-54 -44	54 


//Anterolateral Prefrontal Cortex Mediates the Analgesic Effect of Expected and Perceived Control over Pain
//Weich et al 2006; electrical; acute; self-controlled vs externally controlled pain; below is : Brain responses to self-controlled AND externally controlled pain
//STUDYID Weich 2006 HC Elec
//MNI
//Subjects=12
57 0 3 
45 6 -9 
54 18 9 
-39 -18 15 
-42 3 -9 
-54 6 -6 
-57 -3 6 
-36 0 9  
-54 -18 12 
-15 6 0 
15 6 -3 
-15 18 6 
12 9 15 
12 12 3 
-51 -24 27 
-63 -27 21 
51 -45 33 
51 42 -9 
24 30 -15 
-24 39 -9 
-21 21 -6 
-57 -42 36 
-57 -42 45 
-48 -42 27 
0 31 2 

//fMRI Reveals How Pain Modulates Visual Object Processing in the Ventral Visual Stream
//Contrast: Main effect of pain 
//STUDYID Bingel 2007 HC Electrical
//subjects=16
36 54 9
-27 51 6
39 -15 18
36 9 9
-30 18 6
15 -12 54 
9 36 9
-12 36 9
21 -9 12
27 12 6
-27 15 6


****************************************************************************************
new update
//Brain processing of pain in patients with unresponsive wakefulness syndrome
//contrast: brain regions activated by pain stimulation in healthy control group (left index finger)
//STUDYID Markl 2013 HC Electrical
//MNI
//subjects=15
-6 17 52
-15 2 1
45 -28 19
51 -31 25
-42 -34 22
-42 -16 7
39 -10 55
51 5 16


//Cortical responses to pain in healthy individuals depends on pain catastrophizing
//contrast: pain related activations for moderate pain
//STUDYID Seminowicz 2006 HC Electric
//subjects=22
32 -29 55
41 -29 25
-53 -19 21
4 3 41
41 -3 20
-28 19 14
14 -19 6
51 0 12
2 -8 67
9 -9 52
12 -22 47
8 -23 -5

//Sex differences in brain activation to anticipated an experienced pain in the medial prefrontal cortex
//contrast: significant activation at intensity 4/5 likert scale stim applied on left
//STUDYID Straube 2009 HC Electric (Female)
//subjects=12
34 11 4
-36 11 10
11 3 41
48 -28 40
-56 -13 43
12 -19 7
-18 -19 4

//Sex differences in brain activation to anticipated an experienced pain in the medial prefrontal cortex
//contrast: significant activation at intensity 4/5 likert scale stim applied on left
//STUDYID Straube 2009 HC Electric (Male)
//subjects=12
41 14 7
-33 20 7
6 7 40
48 -30 37
-49 -13 43
45 -1 10
-45 -7 10
6 -19 1
-12 -19 10

*********************************************************************

//Cortical correlates of perception and suppression of electrically induced pain
//pain-rest
//STUDYID Freund 2007 HC Electric (left)
//MNI
//subjects=15
38 52 2
46 0 8
42 -28 10
-54 6 -2
36 6 38
-24 -42 2

//Pain Processing in Medication Overuse Headache: A Functional Magnetic Resonance Imaging (fMRI) Study
//Ferraro et al 2012; mechanical in healthy vs MOH; left stimuli; below is : healthy
//STUDYID Ferraro 2012 HC Mech-Press
//MNI
//Subjects=9 
10 36 36 
46 16 -8 
60 -12 40 
-58 -6 8 
56 -18 20 
56 -36 48 
-52 -46 54 
62 -28 34 

//The influence of simultaneous ratings on cortical BOLD effects during painful and non-painful stimulation
//Schoedel et al 2008; acute; mechanical
//Non-rating high intensity pain
//STUDYID Schoedel 2008 HC Mech-IS
//Subjects=11
57 -19 39 
46 -37 41 
33 21 11 
37 -14 16 
-30 17 13 
-37 -10 14 
50 13 9 
28 46 33 
-17 55 7 
38 30 34 
43 49 11 
48 6 33 
48 16 11 
-52 11 20 


//Representations of Pleasant and Painful Touch in the human orbitofrontal and cingulate cortices
//Rolls et al 2003; mechanical; acute; pain vs pleasant vs neutral;
//STUDYID Rolls 2003 HC Mech-Press
//MNI
//Subjects=8
46 -28 66 
-58 -14 8 
56 -2 16 
36 0 8 
-44 -2 10 
-60 -32 18
-6 -20 16 
10 -22 -18 
24 -6 66 
22 10 -4 
12 -6 4 
-26 40 -20 
16 32 -24 
10 -6 34 
8 4 52 


//Activation of central sympathetic networks during innocuous and noxious somatosensory stimulation
//contrast: noxious stimulation
//STUDYID Maihofner 2011 HC Mech-Impact
//subjects=12
33 -24 51
40 -10 48
30 -59 45
-31 -57 44
52 -24 16
-51 -23 17
49 -31 23
-48 -33 24
3 10 36
-2 8 36
46 13 8
-38 12 11
30 14 12
-29 13 11
41 19 29
-40 19 29
46 17 21
-44 16 21

//organisation of felt and seen pain reponses in anterior cingulate cortex
//contrast: main effect of felt pain
//STUDYID Morrison 2007 HC Mech-Press
//subjects=11
-2 7 34
5 27 24
-4 24 30
-33 12 7
39 15 -4
44 -5 8
16 -15 10
-2 52 -16
-31 -77 1

//Why self-induced pain feels less painful than externally generated pain: distinct brain activation patterns in self- and externally generated pain
//contrast: externally induced pain (left)
//STUDYID Wang 2011 HC Mech-Press
//subjects=8
34 -36 61
-34 -36 61
-39 -28 61
31 -23 61
-6 -17 61
6 -17 61
-5 45 4
5 45 4
-40 -52 52
36 -48 52
-34 15 4
42 10 4
-8 1 0
7 2 0
-10 -44 0
10 -50 0
-3 -69 0
8 -64 0


//Vicarious responses to pain in anterior cingulate cortex: Is empathy a multisensory issue?
//contrast: pain>innocuous stim
//STUDYID Morrison 2004 HC Mech-Press
//subjects=14
62 -16 22
0 -8 58
-58 -24 14
32 -20 58
16 -14 2

//Insular cortex is a traig marker for pain processing in fibromyalgia syndrome - blood oxygenation level-dependent functional magnetic resonance imaging study in Korea
//contrast: high pressure in controls
//STUDYID Kim 2011 HC Mech-Press
//MNI
//subjects=22
-9 30 48
-42 21 48
36 39 -3
-45 12 12
42 42 12
-48 -39 27
54 -27 24
-51 -27 18
51 -21 18
-9 -9 18
9 -9 18
-36 -3 15
42 -21 18
-6 3 12
15 0 21
-51 6 0
48 3 3
39 -9 -18


//Peltz et al 2011# noxious heat 
//stimulus location:Heat, left volar forearm
//STUDYID Peltz 2011 HC Thermal
//TAL
//subjects=11
33 15 5 
-32 15 6 
36 -8 16 
-35 -1 8 
50 12 15 
-49 11 7 
53 -12 18 
-50 -5 10 
53 -27 47 
50 -36 37 
-56 -30 28 
36 42 23 
-30 42 24 
7 5 61
-5 2 67 
40 5 45 
-26 2 61 
0 17 35 
-2 -29 26 
49 -36 35 
14 2 7 
-19 7 7 


//Peltz et al 2011# noxious cold 
//stimulus location:Cold, left volar forearm
//STUDYID Peltz 2011 HC Thermal 
//TAL
//subjects=11
35 18 8 
-32 9 12 
34 -15 20  
-32 0 17 
51 11 8 
-46 15 4 
51 -8 14 
54 -21 26 
55 -32 42 
-53 -25 25 
42 39 15 
-46 35 15 
43 -3 55 
-35 -5 49 
7 -11 31 
3 18 45 
-1 17 43 
33 -44 41 


//Bornhovd et al 2002#pain intensity 
//Stimulus: LEFT hand, painful heat stimuli; infra-red laser
//STUDYID Bornhovd 2002 HC Thermal-H
//MNI305
//subjects=9
54 30 21 
-48 27 21 
33 6 27 
-48 9 21 
45 -51 54 
-36 -60 57 
51 -27 45 
-42 -21 54 
-6 54 12 
-6 36 -12 
42 -12 6 
-45 -18 12 
51 15 -9 
-45 12 -9 
36 9 0 
-42 9 -6 
24 0 -24 
-27 0 -27 

//Boly et al	2007#Baseline+stimuli perception
//stimulus: LEFT hand; infra-red laser
//STUDYID Boly 2007 HC Thermal-H
//MNI	  
//subjects=24
 42 38 28 
-54 6 30 
 44 42 10 
 26 -50 38 
-44 -36 46 
6 24 44 
 6 -12 2 
0 16 32 
 36 10 -10 
-50 8 0 


//Boly et al	2007#stimuli perception>baseline
//stimulus: LEFT hand; infra-red laser	
//STUDYID Boly 2007 HC Thermal-H
//MNI  
//subjects=24
46 44 12 
 48 36 26 
-50 4 30 
 18 -68 54 
-38 -46 46 
 6 24 44 
 6 -54 -32 


//Dube et al 2009#Pain - warm
//stimulus: LEFT leg; thermal  
//STUDYID Dube 2009 HC Thermal-H
//MNI
//subjects=12
-56 -36 36 
 64 -28 24 
 64 -36 24 
-64 -32 28 
 36 8 12
 36 20 -4 
-32 28 -8 
-40 0 -12 
-36 -12 0 
 0 16 32 
 4 24 24 
 0 28 40 
-24 0 -16 
-16 -8 16 
-8 -16  8 
-8 -16 -4 
 8 -12  8 
8 20 68 
 4 16 56 
 8 24 60 
-56 8 12 
 52 0 52 
-52 16 -12 
 52 16 -12 
 52 -48 -4 
 16 8 20 
 8 16 8 
-20 24 8 
-20 12 12 
 32 8 -8 
 28 -4 8 
 28 16 -8 
-24 20 -4 
-24 -76 -48 
-44 -52 -36 
-28 -72 -28 
-32 -56 -52 
 20 -72 -24 
 16 -80 -28 
 28 -68 -28 
-28 -40 -48 


//Dunckley et al 2005#Left foot > Rectum+Midline back 
//10 right handed subjects
//Stimulus: Left foot; thermal resistor 
//STUDYID Dunckley 2005B HC Thermal-H
//MNI
//subjects=10
42 8 -12 
-34 16 4 
 38 -14 -8 
-36 -18 4 
 10 -6 40 
-8 20 26 
 58 -24 26 
-58 -22 22 
 6 -18 0 
-4 -16 -2 
 12 2 -2 
-12 2 -2 
 2 -30 -8 
-10 -14 -8 
 4 10 52 
-8 2 60 
 50 -32 42 
-52 -38 28 

//Becerra et al 2001#Early phase stimulation 
//stimulus: LEFT hand*; thermal
//assumption from Becerra 1999
//STUDYID Becerra 2001A HC Thermal-H
//TAL 
//subjects=8
3	0	56 
15	-6	62 
12	9	50 
-40	3	12 
15	-21	62 
37	24	6 
-62	6	6 
21	33	-6 
56	-21	18 
53	-30	37 
-62	-42	31 
34	-6	9 
-46	-9	6 
-43	-18	18 
56	3	6 
-62	-15	12 
-31	-18	-28 
3	3	43  
-6	12	25 
0	0	34 
12	-27	37 
18	-6	0 
-12	15	3 
9	9	9 
9	-15	3 
-12	-18	9 
0	-21	-3 
-15	-21	-25 
-31	-42	-25 
28	-51	-40 
-25	-54	-21 


//Becerra et al 2001#Late phase stimulation  
//stimulus: LEFT hand*; thermal
//assumption from Becerra 1999
//STUDYID Becerra 2001B HC Thermal-H
//TAL
//subjects=8
-15	42	46 
12	9	50 
-18	-3	40 
-6	3	53 
53	3	28 
25	-12	53 
-28	-12	62 
-37	33	21 
40	39	-6 
28	39	21 
-46	36	6 
43	27	18 
-34	24	12 
50	15	6 
-43	6	12 
53	-12	18 
28	-30	62 
-25	-60	46 
53	-24	34 
-65	-27	28 
53	-36	28 
-40	-48	28 
9	-42	46 
31	18	12 
34	6	9 
-65	-15	3 
-50	-12	-15 
-56	-45	3 
-65	-48	0 
50	-51	6 
-46	-54	6 
-50	-30	-9 
28	-15	-31 
-40	-42	-6 
-34	-57	-9 
-31	-6	-25 
9	39	0 
0	-9	43 
-3	-27	28 
-6	-60	12 
6	-18	6 
-15	-18	9 
-18	0	15 
-21	-18	-3 
3	-21	-21 
25	-45	-25 
-28	-45	-40 
12	-48	-18 
-28	-54	-31 
-18	-54	-12 

 
//Tracey et al 2000#Heat  
//Stimulus: LEFT hand; hot(46c) 
//Right handed male subjects
//Separated hot and cold; Laura joined them
//STUDYID Tracey 2000 HC Thermal
//TAL
//subjects=6
37	45	3 
40	21	6 
53	6	12 
56	-12	12 
31	-42	59 
9	-36	28 
-40	18	6 
-21	0	-3 
6	-18	15 
12	-27	3 
-3	12	40 
-12	12	31 
-9	-33	46 


//Tracey et al 2000#Heat  
//Stimulus: LEFT hand; cold(5c)
//Right handed male subjects
//Separated hot and cold; Laura joined them
//STUDYID Tracey 2000 HC Thermal
//TAL
//subjects=6
28	54	3 
46	39	9 
0	0	46 
46	-12	12 
-40	-48	43 
-65	-45	21 
40	9	0 
25	6	15 
3	-12	12 
12	-30	6 
-3	12	40 
0	-33	37 


//Bingel et al 2007#Laser pain>no pain 
//right handed subjects
//3 sessions (day 1,8,22). Results Pooled
//stimulus: 48c heat; LEFT forearm
//STUDYID Bingel 2007 HC Thermal-H
//MNI
//subjects=20
24	-39	69 
39	-15	18
39	9	9 
9	9	39 
9	54	-15 
6	-63	36 
12	-18	3 
24	18	-9 
12	-18	-9 
30	-63	-24 
3	-30	-36 
-39	-18	18 
-36	6	6 
-12	6	36 
-6	51	-15 
-6	-57	24 
-3	-18	3 
-15	18	-9 
-15	-21	0 
-33	-57	-27 
-9	-36	-33 


//Remy et al 2003#pain 
//Stimulus: thermal (46-49c); LEFT hand
//STUDYID Remy 2003 HC Thermal-H
//MNI
//subjects=12
-30	4	42 
-40	16	40 
-60	12	26 
-14	-74	26 
-6	-72	22 
-24	-78	30 
-6	8	30 


//Mobascher et al 2010#pain>no pain; overall activation (Z value)
//stimulus: Laser; LEFT hand
//STUDYID Mobascher 2010a HC Thermal-H
//MNI
//subjects=32
54	-26	20 
62	-26	36 
38	2	2 
52	-20	34 
24	0	-20 
44	0	58 
42	24	-6 
-60	-38	22 
-36	20	0 
-64	-22	22 
4	8	36 
14	-72	40 
-26	-66	-28 
10	-16	6 
-10	-12	0 
8	-18	-18 
8	-22	46 


//***************ADDED EXTRA STUDIES************************
//**********************************************************
//**********************************************************
//**********************************************************
//**********************************************************
//Gundel et al 2008#thermal pain pxs only
//right handed women with somatoform pain disorder fulfilling DSM-IV criteria
//stimulus: LEFT forearm
//STUDYID Gundel 2008 HC Thermal-H
//MNI
//Subjects=13
 21 -21 15 
-12 -9 6 
 27 15 -3 
-27 18 9 
 9 -18 33 
-6 -21 30 
 39 -18 15 
 57 -36 24 
 3 24 51
 39 39 0 
-45 45 -9 
 45 -48 51 
-57 -48 30 


//Maihofner & Handwerker 2005# thermal 
//healthy volunteers
//Table 2
//stimulus: Heat; LEFT forearm
//STUDYID Maihofner & Handwerker 2005 HC Thermal-H
//TAL
//subjects=12
 29 -34 53 
 45  -1 39 
-42 -44 37 
 49 -28 26 
 48 -19 14 
-50 -20 13 
-32 18 9 
 39 -16 9 
-38 -11 9 
-34 40 13 
-46 31 4 


//**********************************************************
//**********************************************************
//**********************************************************
//                NEW SEARCH
//Becerra 1999; Human Brain Activation Under Controlled Thermal
//Stimulation and Habituation to Noxious Heat:
//An fMRI Study
//Group 1
//stimulus: heat; LEFT hand
//STUDYID Becerra 1999 HC Thermal-H
//TAL
//subjects=6
25	45	12 
-34	15	3 
0	12	31 
-3	-39	37 
9	-21	6 
43	-24	40 
59	-24	21 
-3	-12	58 
-37	27	40 
-68	-24	3 
-59	-42	15 
56	-48	3 
-59	3	18 
-15	-57	-25 


//Shukla 2011. The analgesic effect of electroacupuncture on
//acute thermal pain perception-a central neural
//correlate study with fMRI
//10 right handed subjects
//stimulus: thermal; LEFT calf
//STUDYID Shukla 2011 HC Thermal-H
//TAL
//subjects=10
 47  -47  33 
 44  1 12 
 38 13 39 
 26  49  30 
 -22  -17  6 
 5  16  36 
 


//Roberts 2008. Contact heat evoked potentials  using simultaneous EEG and fMRI 
//and their correlation with evoked pain
//stimulus: heat; LEFT volar fore-arm
//STUDYID Roberts 2008 HC Thermal-H
//TAL
//subjects=10
 0 -10 65 
 24 -16 74 
 30 -25 68 
15 -13 68 
12 -13 53 
 54 -28 38 
 57 -25 44 
 45 -25 17 
 -51 -37 32 
 -60 -22 29 
 -39 -4 5 
 -48 -4 17 
 -51 -1 32 
 -60 2 11 
 24 -40 65 
 30 -46 56 
 45 11 5 


//Brain Mediators of Predictive Cue Effects on Perceived Pain
//Atlas 2010
//Contrast High Pain Stim> Low Pain Stim
//stimulus heat: left volar forearm
//STUDYID Atlas 2010 HC Thermal-H
//MNI
//Subjects=18
-6 -46 -26 
4 -72 -20 
40 4 6
-28 30 -8
-46 4 6
-56 -36 26 
6 0 44

//Placebo-Induced Changes in fMRI in the Anticipation and Experience of Pain
//Contrast High > Low level pain
//Stimulus heat: left forearm
//STUDYID Wager 2004 HC Thermal-H
//MNI
//Subjects=23
2 40 -6
0 40 8
-6 48 16
0 54 -18
0 -4 50
-54 -8 10
52 -12 14
-38 6 -16
40 -6 -12
-32 4 -28
-60 -38 -8
-6 -2 -18
-40 -22 58
28 -32 64
-24 44 28
22 -102 -6
10 -26 -10
-10 -32 -6
-4 -12 14
0 10 18
-16 -44 -44
-20 -30 -40
26 -68 -40
22 -72 -36
-8 -88 -34
4 -52 -22


//Single trial fMRI reveals signi?cant contralateral bias in responses to laser pain within thalamus and somatosensory cortices
//Contrast - stimulation left-hand with Laser
//STUDYID Bingel 2003b HC Thermal-Laser
//MNI
//subjects=14
27 -30 51
-33 -51 51
54 -27 18
-57 -27 18
36 6 9
-36 0 12
3 -3 42
-9 -6 42
15 -18 9
-12 -15 3

//Regional intensive and temporal patterns of functional MRI activation distinguishing noxious and innocuous contact heat
//contrast: activation due to thermal stimulus on left foot
//STUDYID Moulton 2005 HC Thermal-H
//subjects=33
7 -39 69
-16 -39 66
63 -16 21
-57 -33 18
-64 -25 9
42 22 -3
44 41 9
46 4 23
38 48 2
-50 14 0
-36 36 10
30 19 -5
49 -20 15
1 29 35
0 5 44
3 -20 44
1 -2 48

//Brain Mechanisms Supporting Spatial Discrimination of Pain
//Contrast: Pain main effects / stim - thermal heat on left calf
//STUDYID OSHIRO 2007 HC Thermal-H
//MNI
//subjects=12
32 -44 -44
-26 -74 -50
16 -10 14
-18 -16 8
22 -2 0
-28 -10 2
48 10 -6
-42 2 -4
38 -12 -4
-34 -20 2
6 10 32
-6 6 32
66 -40 28
-68 -30 20
2 2 56

//Brain correlates of subjective reality of physically and psychologically induced pain
//Contrast: activations during laser induced pain (dorsal left hand)
//STUDYID Raij 2005 HC Thermal-laser
//MNI
//subjects=14
38 4 11
-36 5 7
40 -15 14
-37 -14 3
61 -18 21
-59 -20 21
17 -17 15
46 39 0
-34 -65 -24
8 -50 -36
8 4 40

//Viewing facial expressions of pain engages cortical areas involved in the direct experience of pain
//Contrast: thermal stimulation 
//STUDYID Botvinick 2004 HC Thermal-H 
//MNI
//subjects=12
6 22 27
-30 -10 28
33 6 11
-24 -3 6
24 4 16
15 7 13
53 -34 24
12 3 58
-30 -74 -29
3 -22 29
42 36 23

//Dissociable Neural Responses Related to Pain Intensity, Stimulus Intensity, and Stimulus Awareness within the Anterior Cingulate Cortex: A Parametric Single-Trial Laser Functional Magnetic Resonance Imaging Study
//CONTRAST: pain-related activity	
//STUDYID Buchel 2002 HC Thermal-Laser
//subjects=9
3 6 48
3 6 36
3 9 54
0 18 36
3 27 51
3 24 30
-6 54 12
-6 36 -12


//Brain activity during stimulation of the trigeminal nerve with noxious heat
//contrast: painful stim - warm baseline stim
//STUDYID de Leeuw 2006 HC Thermal-H 
//subjects=9
32 37 22
46 6 29
53 -26 25
47 9 1
35 10 8
-34 10 7
1 1 43
4 33 20
-1 33 20
6 -3 9
8 -16 11
-12 -16 11
-35 -24 53
-35 -62 -22
3 -72 36
11 -77 9

//Anticipatory brainstem activity predicts neural processing of pain in humans
//contrast: summary of activation during pain period
//STUDYID Fairhurst 2007 HC THermal-H 
//MNI
//subjects=12
-4 -32 -8
6 -32 -8
-2 -36 -40
2 -36 -40 
-8 -36 -26
6 -36 -22
-4 -20 -18
4 -18 -14
-6 -8 10
8 -8 8
-22 24 -12
42 -6 40
38 -2 4
6 -6 38
44 -18 20


************************************************************************************************
New for final search

//Dynamix EEG-Informed fMRI modeling of the pain matrix using 20-ms root mean square segments
//contrast: main effect of laser on dorsum of left hand
//STUDYID Brinkmeyer 2010 HC Thermal-laser
//MNI
//subjects=10
64 -18 40
54 -26 20
40 12 -10
6 22 52
4 18 32
8 -18 48
24 0 -22
-56 -38 24
-34 18 -10
-2 14 24
-4 -62 -44
16 -12 2
-6 -12 12
0 -28 -10
8 -34 -42

//Pain-specific modulation of hippocampal activity and functional connectivity during visual encoding
//contrast: pain-related neuronal activation [(Pain + Pic) > (pic only)]
//STUDYID Forkmann 2013 HC Thermal-H
//MNI
//subjects=24
-34 -18 12
-30 16 6
-4 16 44
-18 -60 52
-44 -36 44
-14 -20 8
-38 32 28
38 -16 18
62 -18 22
30 0 54
32 -56 -32
38 -40 42
18 -14 8
16 16 0

//A non-elaborative mental stance and devoupling of executive and pain-related cortices preducts low pain sensitivit in Zen meditators
//contrast: Hot - Warm stimuli in left calf
//STUDYID Grant 2011 HC Thermal-H
//subjects=13
9 23 31
57 -40 37
33 14 -2
-30 20 7
27 47 28
60 11 16
12 -55 19
-33 -34 49
-48 16 40
-30 -58 -41


//Cerebral processing of pain in school-aged children with neonatal nociceptive input: an exploratory fMRI study
//contrast: significant brain activations during pain ful heat stimulation for each group (left hand)
//STUDYID Hohmeister 2010 HC Thermal-H 
//MNI
//subjects=9
51 -42 57
-30 -51 45
36 18 6
-39 21 3
9 27 63
36 51 -6
45 54 9
54 12 12
-3 33 36
-27 51 27
6 24 54
-6 15 54
27 3 54


//Neural correlates of symptom formation in functional somatic syndromes: a fMRI study
//contrast: thermal stim versus baseline
//STUDYID Landgrebe 2008 HC THermal-H
//MNI
//subjects=15
36 21 3
-33 15 6
-57 3 42
66 -21 24
48 30 33
48 3 36
6 21 48
42 -48 45
30 6 57
-48 -36 48

//Altered anterior insula activation during anticipation and experience of painful stimuli in expert mediators
//contrast: Pain-related regions across both groups 
//STUDYID Lutz 2013 HC Thermal-H
//subjects=14
39 7 8
1 3 46
-37 8 8
11 -8 11
9 4 8
52 -29 22
-54 -28 22
39 -21 16
4 -72 -24
31 -31 60

//Laser-evoked potential P2 single-trial amplitudes covary with the fMRI BOLD response int he medial pain system and interconnected subcortical structures
//contrast: brain regions with BOLD activation in response to laser stimulation
//STUDYID Mobascher 2009a HC Thermal-Laser
//MNI
//subjects=20
52 -24 22
60 -44 34
38 22 -2
30 -38 62
26 0 -22
32 -12 62
36 48 18
-64 -20 20
-36 22 0
-64 -24 22
6 12 36
14 -70 38
-14 -46 -34
10 -4 0
-10 -10 4
-6 -14 -20
-6 -20 -28

//Fluctuations in electrodermal activity reveal variations in single trial brain responses to painful laser stimuli - a fMRI/EEG study
//contrast: Brain regions with BOLD activation in response to laser stimulation
//STUDYID Mobascher 2009b HC Thermal-Laser
//MNI
//subjects=12
60 -20 16
58 -42 20
40 4 6
48 -34 60
4 -52 60
24 0 -20
46 44 2
28 -6 70
-62 -22 20
-34 -20 14
-62 -40 28
2 10 40
-34 -52 -36
12 -14 8
-8 -12 0
-8 -20 -16
0 -30 -48

//Neural correlates of perceptual difference between itching and pain: a human fMRI study
//contrast: brain regions activated by pain (left wrist)
//STUDYID Mochizuki 2007 HC Thermal-C
//MNI
//subjects=14
-4 -2 58
36 10 6
-42 10 -4
-8 10 40 
-18 6 4
50 -22 12
-2 -4 6


//Brain Mechanisms supporting discrimination of sensory features of pain: a new model
//contrast: pain-related activations
//STUDYID Oshiro 2009 HC Thermal-H
//subjects=12
28 -52 -30
-22 -64 -24
18 -14 14
-14 -8 14
22 -2 -2
-24 12 -2
32 10 2
-36 6 -2
34 -14 4
-34 -24 -2
48 4 28
-28 56 16
8 4 38
-4 12 34
48 -50 44
-48 -36 44
58 -32 32
-56 -34 22
6 -4 60
-6 -6 66

//The 'where' and the 'when' of the BOLD response to pain in the insular cortex. Discussion on amplitudes and latencies.
//contrast: painful stimulation
//STUDYID Pomares 2013 HC Thermal-Laser
//MNI
//subjects=21
-36 14 -4
-28 16 0
38 18 -4
-2 28 28
-8 16 34
2 22 34
-38 -2 14
-38 -14 16
40 -14 16
40 0 8
-30 44 18
-36 46 10
-34 32 22
40 38 12
38 40 4
-54 6 12
-30 -56 -30
-22 -60 -34
-10 -74 -42
-8 -74 -24
-14 -66 -28
34 -54 -28
16 -54 -20
26 -52 -24
24 -70 -18
-58 -18 18
58 -14 18
-46 -50 4
58 -42 10
-18 -38 0
0 -52 -30
6 -64 -14
44 -24 -6
-4 -12 0


//Brain activity during sympathetic response in anticipation and experience of pain
//contrast: pain experience (left forearm)
//STUDYID Seifert 2012 HC Thermal-H
//subjects=9
-58	-36	26
51	-25	27
-35	11	9
38	11	14
-42	-5	11
37	-20	24
-4	11	40
-36	39	31
 29	43	34
42	36	11
 5	  8	43
-51	10	13
46	10	18
-36	28	4
-14	-3	60
-20	3	15
25	15	2
-17	-9	20
-4	-22	13
6	-22	17
-31	-61	-23
-5	-61	-15
35	-54	-23
3	-63	-14
28	-73	-19
-24	-54	32
-33	-51	7
34	-44	27

//Mapping pain activation and connectivity of the human habenula
//contrast: early and late phase overlap positive activation
//STUDYID Shelton 2012 HC Thermal-H
//MNI
//subjects=11
-30 -28 6
-28 42 24
-38 42 26
-48 22 -4
-42 16 46
-54 14 20
-48 10 22
-46 8 40
40 4 34
-48 2 34
-60 -40 40
-44 -42 56
-50 12 -8
-62 -38 18
14 -86 -14
20 -90 -12
-40 10 0
-44 -6 -4
-18 4 0
12 -8 8
8 -18 8
-6 -18 8
18 -20 10
12 -22 4
4 -23 4
-4 -24 4
40 -48 -56
28 -64 -34
6 -78 -28
4 -82 -26

//Functional MRI brain imaging studies using the contact heat evoked potential stimulator (CHEPS) in a human volunteer topical capsaicin pain model
//contrast: summary of BOLD activation following CHEPS precapsaicin (left)
//STUDYID Shenoy 2011 HC THermal-H
//subjects=12
54 -29 48
36 13 6
9 13 45
45 -5 60
51 10 15
6 28 27
27 -59 -21
-24 -47 63
-45 4 6
-9 -23 39
-38 37 30
-57 10 9
-27 -62 -18
-15 -20 12

//Roles of the insular cortex in the modulation of pain: insights from brain lesions
//contrast: pain-related activation from stimulated left calf
//STUDYID Starr 2009 HC Thermal-H (left)
//subjects=13
6 -84 -34
-30 -70 -26
4 -24 4
16 10 0
-30 0 2
38 8 8
-36 4 6
38 -18 12
4 16 30
-4 8 38
54 -38 42
4 -34 74
66 -34 22
-66 -22 16
8 -16 72
-6 -2 64

*************************************************************************************************
Last additions


//A Pilot Functional MRI Study of the Effects of Prefrontal rTMS on Pain Perception
//contrast: areas of activation associated with the pain minus rest contrast in all 23 subjects
//STUDYID Martin 2013 Thermal HC
//subjects=23
27.41 23.26 6.75
36.81 6.11 5.7
25.44 4.2 7.31
50.03 0.19 7.2
0.85 22.21 26.43
-31.28 21.76 8.1

//The val158met polymorphism of human catechol-O-methyltransferase (COMT) affects anterior cingulate cortex activation in response to painful laser stimulation
//contrast: activation in response to alser stimulation (left)
//STUDYID Mobascher 2010b Thermal HC
//MNI
//subjects=57
62 -24 20
36 24 -4
42 -36 58
22 0 -16
44 -2 58
46 38 2
-58 -24 18
-36 20 2
-38 44 20
-24 0 -18
6 12 34
12 -70 40
-30 -60 -34
14 -10 2
12 -12 -2
10 -24 -14
2 -30 -46

//Functional magnetic resonance imaging response to experimental pain in drug-free patients with schizophrenia
//contrast: pain tolerance vs. non-painful stimulus in controls
//STUDYID de la Fuente-Sandoval 2010 Thermal HC
//MNI
//subjects=13
18 -15 -12
45 -9 -6
6 0 -9
-12 12 30
-6 -30 27
-51 -48 54
21 -75 57
-36 -57 66


//Cerebellar responses during anticipation of noxious stimuli in subjects recovered from depression
//contrast: noxious vs non-noxious
//STUDYID Smith 2002 Thermal HC
//MNI
//subjects=8
34 22 -2
-30 20 -2
58 8 -2
-52 -10 6
2 12 34
-56 -20 16
58 -18 14
40 42 18
-36 42 18
2 -72 2
28 -62 -32
-30 -76 -30
-38 -56 -30

//Pain and non-pain processing during hypnosis: A thulium-YAG event-related fMRI study
//contrast: pain activation in normal wakefulness
//STUDYID Vanhaudenhuyse 2009 Thermal HC
//MNI
//subjects=13
0 -22 -14 
6 -18 16
-14 10 8
16 6 -2
-60 -34 10
40 -14 14
48 -34 52
-6 18 44
34 48 12
36 14 60


//Treating pain with pain: Supraspinal mechanisms of endogenous analgesia elicited by heterotopic noxious conditioning stimulation
//contrast: phasic thermal pain during saline
//STUDYID Sprenger 2011 Thermal HC
//MNI
//subjects=22
-46 -26 48
-50 -24 48
44 -30 42
48 -32 44
34 -42 40
-56 -18 24
62 -16 24
60 -16 30
-38 -20 54
-32 16 4
-38 16 -2
-46 2 4
34 20 4
-32 44 28
42 42 14
48 24 28
-4 12 48
-4 20 38
6 20 36
-2 -20 30
4 -26 26
-14 -18 4
12 -14 6
-24 6 -4
20 12 -2
-6 -26 -6
-6 -18 -4
6 -26 -4
2 -20 -22
2 -38 -38
-38 -56 -50
-20 -72 -48
24 -52 -22
22 -58 -50
34 -50 -48

//Functional Imaging of Pain in Patients with Primary Fibromyalgia
//contrast: pain vs. baseline (stimulus left)
//STUDYID Cook 2004 HC Thermal-H
//subjects=9
40 19 -2
62 -10 6
32 42 34
-38 -22 10
-20 -24 42
-24 56 24

//Perception and Suppression of thermally induced pain: a fMRI study
//contrast: pain-rest 
//STUDYID Freund 2009 Thermal HC Left
//MNI
//subjects=15
44 24 -4
50 24 28
42 -62 54
12 24 48
56 -36 44


//fMRI of Thermal Pain: Effects of Stimulus Laterality and Attention
//contrast: RA (paying attention to thermal stimulus on left hand)
//STUDYID Brooks 2002 Thermal-H HC left
//subjects=17
42 20 -6
-36 23 -4
-36 12 2
42 -17 20
57 9 2
9 19 38
-3 19 35
-18 -69 -20
-54 -6 9
39 42 26
-27 36 20

//UPDATED TO 2015

//STUDYID Gard 2011 HC Elec A
//subjects=17
42	2	-8
57	-7	25
39	8	31
15	-16	1
15	14	4
3	2	61
0	-16	37
-36	-7	1
-24	44	25
-42	17	40
-45	-1	31
-54	-22	31

//STUDYID Gard 2011 HC Elec B
//subjects=17
33	-19	7
51	-28	-8
39	-1	46
39	-46	37
36	-31	58
18	-46	55
9	19	1
12	2	1
9	-28	55
6	8	37
0	-28	28
-15	-1	1
-39	-4	-5
-48	-34	34
-45	-46	40

//STUDYID Kim 2013 HC Mech
//MNI
//subjects=11
50	-3	26
28	58	8
30	-70	-20	
46	36	8
40	48	16
16	-12	12
-60	-32	32
-36	-62	-26
-2	-72	10

//STUDYID Kamping 2013 HC Thermal
//MNI
//subjects=16
-15	-84	-36
-12	-78	46
57	-51	42
54	-36	36
-60	-27	21
-9	21	48
-36	-9	60
33	-3	63
-30	18	0
42	24	12
-36	33	33
-9	-57	18
-33	-39	-9
33	-36	-12	
-6	51	-9

//STUDYID Kucyi 2013 HC elec
//MNI
//subjects=51
36	14	-6
-30	18	4
-38	14	-6
36	2	4
42	-18	12
6	22	32
-4	-20	26
54	-44	38
-32	42	16
42	40	20
-44	20	32
26	46	18
36	6	34
-30	-58	40
14	-68	34
-8	-72	36
42	-22	44
56	-36	-14
-54	-36	-12
10	-88	-4
18	-26	-8
-40	-60	-34

//STUDYID Perini 2013 HC Therm
//subjects=18
42	46	18
-37	37	12
35	13	6
-34	7	12
38	20	18
56	7	5
-49	7	9

//STUDYID La Cesa 2014 HC Therm
//MNI
//subjects=12
52	-2	-30
26	-24	-16
28	-42	-14
20	34	38
-38	20	52
40	10	-36
-18	34	44
-44	6	-40
-20	44	18
-34	-26	-14
-54	-2	-32
-48	6	-22
-40	22	24
40	-36	6
26	38	44
-36	-26	-8
-8	40	-4
-36	-22	-20
-18	-32	-16
24	0	-14
18	-34	10
-14	-34	8
-38	8	-10
2	-34	-10

//STUDYID Wey 2014 HC Mech
//MNI
//subjects=11
-42	-6	6
34	-42	4
16	32	-18
-54	-76	16
-34	-20	32
-24	-88	-30
20	32	8
10	10	4
-40	-36	14

//STUDYID Bogdanov 2015 HC Thermal
//MNI
//subjects=24
-3	-73	49
-57	-70	-75
45	5	58
27	-4	-8
6	-40	46
3	-43	16
12	47	-11
-9	29	-17
48	23	28

//STUDYID Bogdanov 2015 HC Thermal
//MNI
//subjects=24
-21	-25	25
18	-16	28
-18	-1	25
-18	-13	28	
12	-37	13
-33	-22	19
-21	-25	25
-12	-19	19

//STUDYID Bogdanov 2015 HC Thermal
//MNI
//subjects=24
-12	29	-17
3	35	-17

//STUDYID Bogdanov 2015 HC Thermal
//MNI
//subjects=24
36	17	-2
-30	20	-5
45	-16	16
-39	-7	-2
-30	14	7
42	-7	10
48	11	19
18	-4	-14
-21	-4	-14
-15	8	-11
9	2	4
3	-22	31
-60	-28	22
63	-22	22
0	20	25
-60	-49	43
33	-49	43
60	-40	37
48	38	7
-15	-34	-8
-18	-7	-14
6	-28	4
12	-10	10
54	-10	16
27	29	-17
12	-64	31
-48	38	19
36	53	31
6	11	61
0	-31	-5
-60	-58	7
-18	-73	-32
12	-91	-26
-9	8	4
9	5	7

//STUDYID Theysohn 2014 HC Elec
//MNI
//subjects=14
20	-44	76
50	-18	16
-46	-50	46
34	10	12
-38	-14	-4
32	-26	22
-6	-4	32
30	44	-6
48	-18	18
20	-88	-24
