# Supplementary material for: Functional reorganisation in chronic pain and neural correlates of pain sensitisation: A coordinate based meta-analysis of 266 cutaneous pain fMRI studies
Source: Neurosci Biobehav Rev. 2016 Sep;68:120–33. doi: 10.1016/j.neubiorev.2016.04.001 (PMC5554296; doi:10.1016/j.neubiorev.2016.04.001)
Supplement: Supplementary File [file mmc3.zip › Pain_CBMA_data/HC Right.txt]

//Cerebral and spinal modulation of pain by emotions SEE WITH CHRIS IF KEEP
//Roy et al 2009; electrical; right stimuli; healthy; pain during unpleasant/pleasant/neutral pictures; below is: Brain activation peaks related to the painful stimulations in all conditions
//STUDYID Roy 2009 HC Elec
//MNI
//Subjects=12
-7 -41 75 
7 -48 75 
-7 -13 80 
7 24 40 
-7 -3 40 
-3 14 50 
-34 17 0 
38 14 0 
-55 -24 20 
69 -24 20 
-28 -28 -5 
21 -21 -10 
41 38 5 
-41 45 20 
38 42 30 
-21 21 -15 
13 7 -10 
10 0 0 
-10 0 0 
-7 -10 -15 
3 -38 -30 
3 -58 -5 
3 -83 -25 
-31 -52 -45 
28 -41 -50 
-31 -86 -10 
34 -86 0 
-31 -61 -10 
34 -65 -15 


//Dissection of perceptual, motor and autonomic components of brain activity evoked by noxious stimulation
//Piche et al 2010; acute; electrical
//STUDYID Piche 2010 HC Elec
//MNI
//Subjects=11
-3 -45 70 
-58 -21 25 
65 -24 25 
-37 0 10 
38 0 5 
-3 31 5 
7 34 5 
-7 14 40 
10 17 30 
-3 -14 45 
7 -7 40 
-3 -38 15 
10 -38 10 
-28 48 30 
38 48 30 
-24 0 -20 
27 -3 -20 
-7 -21 0 
10 -20 5 
-7 -21 -20 
-7 -28 -35 
7 -28 -25 
-34 24 10 
34 28 -15 
45 38 10 
-31 24 30 
-28 28 40 
41 10 35 
-52 3 30 
48 3 40 
28 -10 50 
-55 -38 25 
48 -38 50 
41 -48 -35 
-52 -69 0 
52 -58 5 
-52 -62 -5 
7 -69 5 
10 14 0 
-10 14 0 
0 -58 -25 
0 -72 -30 
21 -62 30 
-21 -62 30 


//Emotional and autonomic consequences of spinal cord injury explored using functional brain imaging
//electrical + angry faces; below is healthy controls
//STUDYID Nicotra 2006 HC Elec
//subjects=7
-42 -62 -14 
28 -12 -14 
2 12 46 
-50 -24 54 
56 18 -6 


//Noxious Somatosensory Stimulation Affects the Default Mode of Brain Function: Evidence from Functional MR Imaging
//Mantini et al 2009; acute; electrical
//STUDYID Mantini 2009 HC Elec
//Subjects=10
-6 -7 43 
48 6 19 
-33 -31 58 
-12 -61 -23 
36 -16 13 
54 -19 22 
-54 2 13 
27 -1 19 
-12 -16 7 


//Right-Lateralized Pain Processing in the Human Cortex: An fMRI Study
//Symonds et al 2006; acute; electrical; right stimuli
//STUDYID Symonds 2006 HC Elec
//Subjects=9
-57 -18 11 
42 -5 2 
35 14 2 
43 33 18 
7 18 35 
42 5 18 
2 16 46 
43 -55 41 


//Predictability modulates the affective and sensory-discriminative neural processing of pain
//Contrast: High vs Low intensity - Electric HC on right wrist
//STUDYID Carlsson 2006 HC Electric
//subjects=9
-34 24 -12
34 18 -16
-2 52 12
2 38 20
8 16 40
8 6 40
-10 0 42
-10 -16 44
50 26 -6
-50 30 0
36 12 6
-34 10 -4
46 -16 0
-40 -18 -6
42 -22 20
-42 -26 24
-28 -30 64
-42 -26 66
6 -32 -28
10 -24 -10
2 -86 10
-14 -58 -20
16 -46 -18
10 -64 -44


//A simultaneous EEG�fMRI study of painful electric stimulation
//contrast: 
//STUDYID Christmann 2006 HC Electrical
//subjects=6
-48 -12 12
-42 -20 52
-14 -25 41
-9 -6 38
-4 -16 51
-2 -53 -12
9 -12 67
17 -48 -20
45 -29 18
45 1 5
-52 -21 18
-43 -5 6
-40 -18 15
-31 17 12
-58 4 26
-50 -17 51
-31 -26 49
-46 -26 54
-33 -23 56
-16 -26 41
-10 -6 36
-4 -20 46
-4 -58 12
8 -14 63 
19 -48 -21
49 -29 18
41 10 3
41 5 0
49 -8 9

//Neural correlates of the prolonged salience of painful stimulation
//contrast:Brain regions showing a transient response to the onset and the offset of nonpainful stimulation and a greater tonic response to painful versus nonpainful stimulation 
//STUDYID Downar 2003 HC Electrical
//subjects=10
56 -41 21
56 1 18
-49 4 9
8 4 39
-4 10 30
-1 -20 39
14 -17 12
-7 -23 6
-25 -2 -3
47 -26 21 
-52 -29 21
41 13 0 
-31 19 12
41 -2 3
-37 1 0
-40 -26 48
-1 -35 18
-1 -8 45
11 -50 -21

//Functional topography of the secondary somatosensory cortex for nonpainful and painful stimuli: an fMRI study
//contrast: group analysis of pain stimulation
//STUDYID Ferretti 2003 HC Electrical
//subjects=8
-36 -34 48
-41 -22 18
48 -23 20
-49 -31 19
45 -35 21
-34 -2 15
31 13 15

****************************************************************************************
new update

//Trigeminal activation using chemical, elevtrical, and mechanical sitmuli
//contrast: electrical stim vs baseline
//STUDYID Iannilli 2009 HC Electrical
//subjects=18
45 47 -2
-42 52 -3
42 26 4
45 43 -12
48 36 15
-3 31 40
-42 8 52
42 3 55
39 5 44
53 2 41
53 -42 35
-40 -29 34
-38 -25 46
22 -36 63
54 -28 21
-41 -45 40
50 -59 44
-33 -45 38
-15 -33 29
-12 9 8
9 4 14
47 15 -6
-39 11 -11
-12 -26 12

//Dissociating Anticipation from perception: acute pain activates default mode network
//contrast: shock max > shock min
//STUDYID Minassian 2012 HC Electrical
//MNI
//subjects=20
-3	0	66
9	-6	12
3	24	33
45	18	-3
9	9	63
63	-42	27
21	-66	42
-18	-18	21
15	-18	-6
57	-27	21
33	-75	24
6	30	18
-18	-18	3
39	-27	42
51	15	24
42	0	48
30	-3	3
3	-21	-15
-12	-6	9
-21	0	6
21	-3	63
3	-33	-6
57	15	0
-12	-24	-12
-6	3	36
33	0	-9
39	-45	42
-18	6	66
36	0	63
-6	-18	-12
-6	-12	-6
21	-66	60
-27	-66	-24
30	-87	-12
36	-63	-21
-12	-57	-18
-3	-78	-24
-36	-54	-45
0	-57	-15
-36	-75	-24
42	-60	-27
-36	-60	-12
3	-69	-39
-39	-84	-15
-33	-96	0
6	-75	-21
18	-66	-48
15	-48	-21
-33	-54	51
-63	-21	30
-57	-39	21
-36	-45	60
-63	-21	21
-15	-66	60
39	39	30
42	42	0
-60	3	3
-57	6	0
-36	24	-9
-36	12	3
-48	-3	0
-30	51	18
-45	-3	48
-51	-66	0
-45	-78	0
9	-27	39
54	-60	0
51	-63	-3
24	-39	-45
6	-87	-6
24	51	-12
9	-54	69
39	51	-15

//Temporal summation of trigeminal pain in human anterior cingulate cortex
//contrast: pain-related hemodynamic responses (fMRI activation)
//STUDYID Obermann 2009 HC Electric
//MNI
//subjects=11
0 10 30
-2 -30 31
42 0 -7
46 -58 57
48 -37 53
8 -16 13
52 22 33
4 16 49
20 4 13
-36 -68 -25
6 -26 -17


*********************************************************************

//Cortical correlates of perception and suppression of electrically induced pain
//pain-rest
//STUDYID Freund 2007 HC Electric (right)
//MNI
//subjects=15
54 -54 48
-40 -16 16
38 44 -6
40 14 -6
-4 4 18

//Medial Prefrontal Cortex Activity Is Predictive for Hyperalgesia and Pharmacological Antihyperalgesia
//Seifert et al 2009; pin-prick (mecahnical) hyperalgesia (electrical) and normal pin-prick (mechanical) pain before and after lidocaine; healthy; right stimuli; below is: pin-pick pain before lidocaine
//
//STUDYID Seifert 2009 HC Mech-Pin
//Subjects=12
-54 -22 20 
50 -27 19 
-41 -26 19 
32 9 3 
-51 -3 22 
52 2 24 


//Human brain activity associated with painful mechanical stimulation to muscle and bone
//Maeda et al 2011; mechanical bone and muscle healthy;right stimuli; below is: muscle
//STUDYID Maeda 2011 HC Mech-Press
//MNI
//Subjects=12
-8 12 44 
-6 18 32 
-12 26 30 
28 26 2 
34 4 8 
-34 6 8 
-28 24 -8 
62 -32 30 
-60 -32 28 
-48 -58 42 
-44 -48 42 
20 -18 10 
26 2 6 
20 -4 8 
-32 6 6 
-26 12 10 
16 12 8 


//Human brain activity associated with painful mechanical stimulation to muscle and bone
//Maeda et al 2011; mechanical bone and muscle healthy;right stimuli; below is: bone
//STUDYID Maeda 2011 HC Mech-Press
//MNI
//Subjects=12
-48 10 6 
-48 -52 40 
-48 -40 28 
-62 -36 32 
-30 10 6 


//Secondary somatosensory cortex is important for the sensory-discriminative dimension of pain: a functional MRI study
//Maihofner 2006; acute; mechanical vs thermal; below is MECHANICAL
//
//STUDYID Maihofner 2006 HC
//Subjects=14
-33 -23 52 
-40 -10 48 
47 -2 45 
-30 -61 45 
33 -60 45 
-52 -23 16 
15 -22 18 
-49 -26 23 
54 -43 39 
-48 13 12 
48 6 23 
-29 25 28 
36 37 27 
-6 19 55 
7 19 53 
-46 13 8 
38 11 11 
-46 13 8 
37 -22 15 
-2 21 36 
3 8 36 


//Brain imaging of mechanically induced muscle versus cutaneous pain
//Uematsu et al 2011; mechanical; skin vs muscle vs both; below is: Region of painful stimulation = SKIN
//STUDYID Uematsu 2011 HC Mech-Press
//MNI
//Subjects=17
52 62 38 
54 -30 24 
-60 -58	34 
-56 -30	22 
6 32 52 
6 26 36 
-8 32 50 
-4 26 36 
44 14 4 
-38 8 8 
-34 -20	10 
36 16 34 
-38 4 38 
8 2 -2 
-12 -2 2 
2 -6 6 
-2 -6 6 

//Brain imaging of mechanically induced muscle versus cutaneous pain
//Uematsu et al 2011; mechanical; skin vs muscle vs both; below is: Region of painful stimulation = MUSCLE
//STUDYID Uematsu 2011 HC Mech-Press
//MNI
//Subjects=17
46 -66 44 
-64 -48 28 
2 24 42 
2 34 32 
-2 38 50 
-4 28 36 
44 14 6 
-30 18 -6 
-38 -22	8 
40 34 20 
-44 38 18 
-16 10 -6 
4 -12 0 
-4 -14 0 


//Dynamic assessment of the right lateral frontal cortex response to painful stimulation
//Lopez-Sola et al 2010; mechanical; Stimulus vs No stimulus; acute
//STUDYID Lopez-Sola 2010 HC Mech-Press
//Subjects=25
59 -32 11 
-59 -38 15 
42 6 42 
-38 -5 50 
-10 -12 -8 
4 -27 -5 
38 23 -1 
-44 0 4 
8 16 49 
-18 8 -4 
12 10 -2 
0 6 35 
18 -6 6 
-16 -13 6 
57 -24 21 
-59 -22 25 
-20 -73 -28 
-56 -25 47 
44 41 0 


//Touch or pain? Spatio-temporal patterns of cortical fMRI activity following brief mechanical stimuli
//Lui et al 2008; acute; mechanical; noxious vs touch; below are Cortical areas displaying fMRI signal INCREASES following noxious mechanical stimulation
//STUDYID Lui 2008 HC Mech-Press
//Subjects=22
-59 -26 31 
-55 -33 38 
-51 -23 16 
48 -25 49 
44 -36 53 
59 -19 16 
-40 8 -4 
-44 -8 0 
-55 0 4 
4 18 43 
0 29 32 
-24 11 58 
55 12 10 
51 17 25 
32 6 51 
-40 47 9 
-44 44 16 
40 47 12 
48 43 2 
48 31 2 


/Mapping Brain Response to Pain in Fibromyalgia Patients Using Temporal Analysis of fMRI
//Pujol et al 2009; FM vs healthy (2 different groups of healthy); mechanical; right stimuli; below is : same stimuli producing different pain intensity, HEALTHY GROUP1
//STUDYID Pujol 2009 HC Mech-Press
//Subjects=9
-51 -27 48 
-54 -28 26 
 56 -17 17 
-59 -23 15 
-36 15 2 
 36 15 -1 

/Mapping Brain Response to Pain in Fibromyalgia Patients Using Temporal Analysis of fMRI
//Pujol et al 2009; FM vs healthy; mechanical; right stimuli; below is : different intensity stimuli producing same pain intensity, HEALTHY GROUP2
//STUDYID Pujol 2009 HC Mech-Press
//Subjects=9
-54 -15 48 
-33 -29 62 
 54 -21 48 
-60 -22 26 
 56 -16 23 
-48 -20 18 
-33 -2 11  
 39 -3 -2 
-6 -1 36 
 0 0 55 
 54 13 35 
-30 -62 -17 

//Age-related differences in pain sensitivity and regional brain activity evoked by noxious pressure
//contrast: moderately painful versus innocuous
//STUDYID Cole 2010Y HC Mech-press
//MNI
//subjects=15
22 60 18
-36 -62 8
4 32 42
42 48 14
-42 54 12
40 0 58
-40 -4 60
-6 -4 54
-40 -20 68
48 -38 60
-64 -16 42
54 6 4
-46 -20 16
50 -52 54
-52 -50 52
60 -20 18
-68 -38 22
-8 8 34
-2 32 36
44 14 -6
-42 2 6
12 6 16
-10 0 16
22 10 0
-28 4 -6
10 -12 4
-14 -14 4
30 -72 -30
-36 -72 -46

//Age-related differences in pain sensitivity and regional brain activity evoked by noxious pressure
//contrast: moderately painful versus innocuous
//STUDYID Cole 2010 Old HC Mech-press
//MNI
//subjects=15
18 60 20
-32 62 8
0 26 48
48 40 18
-48 42 20
50 6 46
-54 -10 54
-42 -22 68
52 -24 58
-56 -22 54
58 12 2
-44 -16 16
56 -48 46
-56 -50 46
56 -20 12
-68 -16 14
0 32 34
40 18 -4
-40 -6 -2
12 22 8
-18 16 18
-44 -74 -46

**************************************************************************************************
new for new strings and neurosynth

//Pain sensitivity and fMRI pain-related brain activity in Alzheimer's disease
//contrast: Control group main effects of mech pressure in right thumbnail
//STUDYID Cole 2006 HC Mech-press
//MNI
//subjects=15
20 50 30
-18 64 18
54 14 28
-56 22 2
48 14 46
-34 -12 66
-44 -24 62
58 -22 42
-60 -18 48
56 12 4
-60 -26 18
46 -54 52
-64 -34 36
2 26 36
-2 36 30
34 28 0
-42 -2 10
56 10 -2
-62 6 -4
-2 -22 2
-20 28 4


//Functional imaging of sensory devline and gain induced by differential noxious stimulation
//contrast: pin-prick stimulation pre-hyperalgesia
//STUDYID Stammler 2008 HC Mech-Press
//subjects=12
-45 -22 51
-33 -51 51
39 -51 47
-51 -27 22
49 -25 21
-40 -53 39
47 -45 29
-41 19 29
40 19 29
14 43 36
-33 18 15
-36 -6 11
38 -5 14
4 -35 20
-12 -17 6
-12 1 19
20 5 5

//Brooks et al	2005#Face> Hand+Foot  
//stimulus: RIGHT foot, RIGHT hand; thermal resistor 
//STUDYID Brooks 2005 HC Thermal-H  
//MNI
//subjects=14
-36 24 -6 
 38 16 2 
-38 4 4 
40 12 -4 
-38 -10 10 
 -56 -18 14 
62 -26 14 
-26 4 -8 
28 12 -8 
44 20 -10 
-12 -8 4 
16 -10 4 
4 -16 4 
-14 -16 4  
58 -32 20 


//Brooks et al	2005#Hand> Face+Foot
//stimulus: RIGHT foot, RIGHT lower lip; thermal resistor
//STUDYID Brooks 2005 HC Thermal-H
//MNI  
//subjects=14
-32 22 0 
 38 16 0 
-36 12 0 
 38 12 2 
-38 -16 8 
 64 -26 14 
-22 8  -10 
 24 12 -6 
 46 24 -12 
 12 -8 4  
6 -16 -2 
-58 -28 14 
 56 -28 18 

//Brooks et al	2005#Foot> Hand+Face
//stimulus: RIGHT foot, lower lip, hand; thermal resistor
//STUDYID Brooks 2005 HC Thermal-H
//MNI
//subjects=14
-34 22 -4 
 38 14 0 
-40 8 -2 
-38 -18 8
-56 -10 4 
-22 14 -6 
 26 16 -2 
 46 22 -12 


//Tseng et al 2010#Noxious heat>rest 
//12 healthy right-handed volunteers
//stimulus: RIGHT foot; thermal 
//STUDYID Tseng 2010B HC Thermal-H
//MNI
//subjects=12
-64 -26 18 
 58 -24 22 
-36 -20 6 
 38 -2 6 
-14 -44 64 
 48 2 48 
 10 -18 -12 
-30 34 10 
 40 54 14 
 48 18 30 
-40 14 -8 
-52 8 22 
 26 10 -20 
 50 12 22 
 54 18 18 
-34 16 6 
 36 16 2 
-18  -62 -26 
 36 -52 -38 
-14 -6 72 
 10 16 56 
-4 -30 70 
-14 -8 6 
 10 -6 8 
-6 2 40 
-4 4 42 
 2 2 44 
 2 20 32 
-30 -18 8
 20 10 -10 
-6 -18 -14 


//Apkarian et al 2000#Large area>small area  
//7 right handed subjects
//stimulus: RIGHT hand fingers; hot water thermal 
//STUDYID Apkarian 2000B HC Thermal-H
//TAL
//subjects=7
-46 -10 6 
-58 -20 28 
-50 -22 32 

//Davis et al 2002#Prickle sensation>deep cold sensation 
//stimulus: RIGHT hand; cold evoced prickle
//STUDYID Davis 2002 HC Thermal-C
//TAL 
//subjects=7
 2 10 36 
 -40 7 6 
 38 10 9 
 -58 -14 15 
 -40 -44 48 
 32 -53 48 
 -52 -26 45 
 -58 -41 30 
 56 -26 33 
 2 -11 54 
 -43 4 36 
 -31 -11 54 
 50 4 24 
 -19 16 3 
 2 -20 6 
 -37 53 30 
 38 28 33 
 42 49 12 
 29 -26 57 

//Weich et al 2010#Laser pain>no pain 
//right handed
//table s3
//pinprick-like sensation
//Stimulus: laser; RIGHT foot
//STUDYID Weich 2010 HC Thermal-H
//MNI
//subjects=16
3	11	40 
-3	-4	43 
0	-10	52 
-51	11	16 
-21	8	-14 
-33	23	-23 
42	53	16 
30	50	37 
-42	29	-2 
36	50	-17 
42	44	-20 
36	26	-23 
-54	-52	4 
-24	44	-14 
48	32	34 
-3	-16	-20 
24	-43	-29 
-36	50	-11 
9	53	-20 
-3	47	16 
-30	38	-17 
42	-31	-14 
51	41	7 
-24	-4	1 
-39	47	-14 

//***************ADDED EXTRA STUDIES************************
//**********************************************************
//**********************************************************
//**********************************************************
//**********************************************************


//Ducreux et al 2006# cold pain>no pain 
//stimulus: cold; RIGHT hand
//STUDYID Ducreux 2006 HC Thermal
//TAL 
//Subjects=6
-36 -6 12 
40 14 -2 
-30  20 -2 
50 -46 58  
-48 -44  60 
8 -78  54 
-38 -52  62 
2  28  28 
-2  30  18 
 6  28  46 
-2  24  44 
52 -18  4 
-48 -22  10 
46 36  12 
-44  48  10 
30  44  25 
20  54  36 
4 -8  4 
-8 -26  4 
14 0  16 
-14 -8  18 
-16  8  8
-4 -11  53 
-43 -18 -10 
26 -74 -28 


//Seifert et al 2008#thermal hyperalgesia; main effect only
//stimulus: RIGHT forearm; heat
//STUDYID Seifert 2008 HC Thermal
//TAL
//Subjects=14
-35 -32 55 
 16 -66 43 
-25 -54 51 
 28 50 34 
-24 47 32 
-3 15 35 

//Seifert & Maihofner 2007#Noxious cold
//Induction of experimental cold allodynia with ethonol
//right handed subjects
//stimuls: Cold; RIGHT forearm
//STUDYID Seifert & Maihofner 2007 HC Thermal-C
//TAL
//Subjects=12
-31 13 9  
 38 19 7 
-38 -15 11 
-2 26 37 
 14 15 33 
 23 -8 -21 
 6 -10 32 
-30 38 13 
 42 44 12 
 53 11 26 
-52 -34 -5 
 49 -23 -8 
-53 -3 14 
-12 9 11 
 20 11 9 
 11 -2 7 
-22 -66 -6 
 31 -67 -1 
-13 -91 8 


//**********************************************************
//**********************************************************
//**********************************************************
//                NEW SEARCH
//Valet 2004; Distraction modulates connectivity of the cingulo-frontal cortex
//and the midbrain during pain\97an fMRI analysis
//7 right handed volunteers
//without distraction experiment
//stimulus: RIGHT forearm
//STUDYID Valet 2004 HC Thermal-H
//MNI
//subjects=7
-18 -14 8 
12  -14  6 
-30 -28  56 
-60 -36  22 
56 -26  24 
-40  -16  14 
34  -14  10 
-58  -46  36 
50 -56  46 
-10 -2  46 
-10  8  30 
-6  -34  24 
-36  50  12 
 36  52  14 
-40  6  6 
38 16  -4 


//Secondary somatosensory cortex is important for the sensory-discriminative dimension of pain: a functional MRI study
//Maihofner 2006; acute; mechanical vs thermal; below is THERMAL
//STUDYID Maihofner 2006 HC
//Subjects=14
-34 -24 50 
-31 -21 49 
-30 -60 44 
34 -54 45 
-42 -21 14 
52 -22 14 
-46 -26 25 
48 -38 45 
-40 7 36 
44 3 32 
-37 42 14 
39 33 30 
-4 8 60 
7 24 51 
-28 19 12 
35 17 9 
-4 10 41 
4 8 38 


//------------------------------------------
//new
//Kong 2006 using fMRI to Dissociate Sensory Encoding from....
//Contrast is High>Low pain thermal
//stimulus: right medial aspect of the forearm, thermal	
//STUDYID Kong 2006 HC Thermal-H
//MNI305
//Subjects=16
14 -42 72
66 -22 22
-66 -26 20
4 2 46
20 -70 -2
36 -20 16
-36 -16 14
-52 10 -4
-32 0 2
-14 -8 8
16 -14 8
0 -48 -26
-8 -78 18

//Single trial fMRI reveals signi?cant contralateral bias in responses to laser pain within thalamus and somatosensory cortices
//Contrast - stimulation right hand with Laser
//STUDYID Bingel 2003a HC Thermal-Laser
//MNI
//subjects=14
27 -30 51
-36 -42 51
51 -24 21
-54 -24 24
39 0 9
-39 6 0
9 -3 39
-3 -6 51
12 -9 0
-12 -18 0
//Memory Traces of Pain in Human Cortex
//Contrast: Stim1 vs rest (47 degrees)
//STUDYID Albanese 2007 HC Thermal-H 
//subjects=8
-39 -40 36
51 -31 34
-57 -25 23
52 -22 19
-38 3 10
33 5 10

//Memory Traces of Pain in Human Cortex
//Contrast: Stim1 vs rest (53 degrees)
//STUDYID Albanese 2007 HC Thermal-H 
//subjects=8
-40 -39 36
43 -31 40
-54 -25 22
53 -25 21
-42 -1 7
33 -1 10

//Neural correlates of interindividual differences in the subjective experience of pain
//contrast: coordinates that show differential activation between high and low sensitivity groups
//STUDYID Coghill 2003 HC Thermal-H 
//subjects=17
-2 8 36
-4 18 24
-4 -34 58
30 64 0
32 62 -8
32 52 -18
-18 -20 14

//Cerebral activation during hypnotically induced and imagined pain
//contrast: painful stim compared to rest
//STUDYID Derbyshire 2004 HC Thermal-H 
//MNI
//subjects=8
-18 -14 10
8 0 4
-6 10 46
8 20 32
14 -72 -16
-58 -28 -12
-38 2 18
-34 12 8
38 14 6
-32 -52 40
30 -70 56
-44 34 34
-48 42 18
-40 54 -2

//Distraction Modulates Anterior Cingulate Gyrus Activations during the Cold Pressor Test
//contrast: main effect of cold pressor test 
//STUDYID Frankenstein 2001 HC Thermal-C 
//MNI
//subjects=10
12 28 22 
-8 10 32
0 24 20
52 -26 24
62 -18 20
40 0 18
34 12 12
28 -12 18
-34 50 14
-58 -12 38

//A Comparative fMRI Study of Cortical Representations for Thermal Painful, Vibrotactile, and Motor Performance Tasks
//contrasts: Heat task
//STUDYID Gelnar 1999 HC Thermal-H
//subjects=9
14 -12 72
-6 -22 72
-38 -24 62
-38 -28 62
-44 -26 44
-58 -10 24
-20 -28 36
-42 -10 14
-32 -38 64


************************************************************************************************
New for final search
//Felt and seen pain evoke the sam elocal patterns of cortical activity in insular and cingulate cortex
//Contrast: noxious versus innocuous
//STUDYID Corradi-Dell'Acqua 2011 HC Thermal-H
//MNI
//subjects=28
36 14 0
26 0 0
34 42 20
0 14 -8
-4 6 32
2 12 24
-30 18 8
-20 2 -2
-62 34 26
-58 20 18
-24 -68 -28
20 -66 -36
62 -38 32
62 -20 22
-34 32 30
50 -28 -12

//Itch Induced by a Novel Method Leads to Limbic Deactivations - A Functional MRI Study
//contrast: brain areas with significant predictor "pain rating"
//STUDYID Herde 2007 HC Thermal-H
//subjects=8
-23 50 31
-13 -5 45
-38 15 15
5 3 44
-53 -21 27
-21 -65 46
-42 -65 2
-32 3 13
-20 11 2
-15 -14 10
-6 -22 10
-5 -51 -14 
-24 -46 -23
32 37 29
5 -4 54
25 -17 60
36 -22 56
36 15 15
3 4 34
46 -24 51
39 -35 56
37 -68 2
35 -80 -1
35 -75 -12
17 -5 17
12 -1 2
21 4 8
26 -50 -23

//Exploring the brain in pain: Activations, deactivations and their relation
//contrast: signal change evoked by high pain stimuli (right forearm)
//STUDYID Kong 2010 HC Thermal-H
//MNI
//subjects=61
42 18 -8
-40 -16 14
-56 -24 16
6 24 36
-6 20 34
48 48 0
56 -24 22
-30 -32 74
-34 44 28
-2 -40 -48
-34 -62 -32
26 -54 -30

//Functional connectivity of the frontoparietal network predicts cognitive modulation of pain
//contrast: LC>HC Low cue>high cue
//STUDYID Kong 2013 HC Thermal-H
//MNI
//subjects=46
-4 36 54
-2 58 20
-20 60 8
-44 38 -10
-34 22 -2
14 64 10
26 60 6
10 46 10
38 16 34
-38 -72 32
-36 -68 50
-52 -66 30
34 -68 30
30 -64 56
8 -80 -34


//BOLD responses in somatosensory cortices better reglect heat sensation than pain
//contrast: high-painful heat activation detected by the three EV model (early interval and late) in right cheek
//STUDYID Moulton 2012 HC Thermal-H
//MNI
//subjects=12
42 18 -10
-32 14 2
38 52 10
46 -48 50
4 28 34
48 18 -6
52 -34 40
40 40 2
14 -4 14
48 -44 54
30 52 22

//Neural correlates of individual differences in pain-related fear and anxiety
//contrast:  group activations for pain > Warmth
//STUDYID Ochsner 2006 HC Thermal-H
//MNI
//subjects=13
0 -12 68
44 32 24
54 4 52
48 8 36
38 42 2
6 8 36
-2 -28 34
28 16 0
42 0 10
38 -22 12
44 -32 26
-70 2 2
54 -38 12
54 -36 32
66 -46 40
-42 -68 40
-20 0 14
-8 -2 6
16 -6 14

//Brain processing of the signals ascending through unmyelinated C fibers in humans: an event-related functional magnetic resonance imaging study
//contrast: coordinates of regions activated by both c and A nociceptor stimulation
//STUDYID Qui 2006 HC THermal-Laser
//MNI
//subjects=13
8 -6 12
-12 -4 14
62 -20 18
-64 -26 18
58 4 4
-6 4 42
2 10 48
6 22 50
30 21 3
-31 25 1


//Roles of the insular cortex in the modulation of pain: insights from brain lesions
//contrast: pain-related activation from stimulated right calf
//STUDYID Starr 2009 HC Thermal-H (right)
//subjects=13
20 -88 -34
-26 -76 -30
10 -4 4
-12 14 -4
18 -2 -8
-18 -20 12
36 26 0
-34 12 -2
-32 -18 8
6 10 34
-6 2 38
54 -40 28
-22 -42 62
-10 -24 72
62 -22 16
-56 6 6
0 2 50
-10 -14 64


//fMRI evidence of degeneration-induced neuropathic pain in diabetes: enhanced limbic and striatal activations
//contrast: group activation areas in the control group (stim right)
//STUDYID Tseng 2012 HC Thermal-H
//MNI
//subjects=11
44 -10 14
-6 12 30
2 -10 46
-44 10 -12
42 14 -2
12 -4 6
4 -58 -28


*************************************************************************************************
Last additions

//Functional magnetic resonance imaging of capsaicin induced thermal hyperalgesia
//contrast: pre-capsaicin stim right
//STUDYID Brooks 2003 Thermal HC
//subjects=16
36 18 7
-33 6 -1
3 -28 29
3 17 52
-45 -1 30
51 8 47
36 -45 46
-27 -60 -25
36 -68 -19
0 -3 8
33 48 28

//Altered Pain Processing in Veterans With Posttraumatic Stress Disorder
//contrast: individual temerature 
//STUDYID Geuze 2007 Thermal HC
//subjects=12
8 20 43
-2 20 42
36 -53 35
-44 -47 36
42 14 34
29 46 0
-30 27 28
42 43 3
49 13 3
53 -3 5
-49 -2 6
-40 15 1
38 15 1
2 -15 -1
-17 4 4

//FMRI reveals abnormal central processing of sensory and pain stimuli in ill Gulf War veterans
//contrast: noxious stim
//STUDYID Gopinath 2012 Thermal HC
//subjects=14
55 16 28
43 14 16
35 -17 -6
24 59 30
4 22 62
27 14 53
4 -14 29
35 39 51
47 -7 -7
19 8 -15
23 13 -22
8 20 4
16 17 4
17 -20 -1
19 -8 -7
11 46 -16
4 -46 23
-54 20 35
-52 22 23
-32 -25 2
-5 65 51
-9 8 59
-19 11 57
-11 4 35
-62 38 28
-40 -21 -30
-28 31 -15
-7 23 8
-18 24 4
-19 -17 8
-20 -15 1
-25 59 -24
-3 31 -32

//The subjective experience of pain: Where expectations become reality
//contrast: pain-induced signal changes stim right
//STUDYID Koyama 2005 Thermal HC
//subjects=10
2 -50 -24
24 -42 -54
-26 -72 -30
14 -18 4
-12 -10 16
26 -2 8
-30 0 4
40 26 6
-38 4 0
44 -12 -4
-36 -20 14
30 44 24
8 16 38
-2 -4 44
-54 -38 32
-4 -18 66
-18 -38 64

//Early Decay of Pain-related Cerebral Activation in Functional Magnetic Resonance Imaging
//contrast:Right arm stimulation
//STUDYID Kurata 2002 THermal HC Right
//subjects=5
62 -30 27
51 -45 34
-61 -29 16
-55 -34 38
-55 0 5
-63 -15 9
48 11 1
1 -1 43
47 -1 30
39 -12 53
-57 0 26
-39 5 10
-43 -11 13
42 41 21
-27 26 36
44 34 8
22 3 12
19 6 2


//The Cross-Modal Interaction Between Pain-Related and Saccade-Related Cerebral Activation: A Preliminary Study by Event-Related Functional Magnetic Resonance Imaging
//contrast: pain activation right stim
//STUDYID Kurata 2005 Thermal HC
//subjects=6
53 -23 24
-57 -14 21

//Effects of Duloxetine Treatment on Brain Response to Painful Stimulation in Major Depressive Disorder
//contrast: main effect of painful heat
//STUDYID Lopez-Sola 2010 Thermal HC
//MNI
//subjects=20
-36 0 -8
40 34 2
-36 32 12
46 34 36
-30 -8 -6
30 6 6
6 20 36
4 -50 -18


//Central representation of cold-evoked pain relief in capsaicin induced pain: An event-related fMRI study
//contrast: 43 degrees main effect
//STUDYID Mohr 2009 Thermal HC
//MNI
//subjects=15
6 26 44
2 16 54
-8 26 26
-42 28 32
-40 42 28
26 42 16
40 52 16
-60 -22 22
62 -24 28
56 -42 34
-32 16 8
42 6 -4
36 -22 -6
-12 -12 -6
14 -22 4
-34 2 -16
30 8 -22
12 -28 -26
14 -36 -34
-6 -60 -4
26 -44 -36
-40 -50 -38

//Central representation of cold-evoked pain relief in capsaicin induced pain: An event-related fMRI study
//contrast: 0 degrees main effect
//STUDYID Mohr 2009 Thermal HC
//MNI
//subjects=15
12 16 60
-8 22 24
14 32 24
54 34 14
48 46 18
-66 -20 22
54 -42 32
-52 -38 54
-52 2 4
42 -6 2
-52 -18 12
32 -6 10
-10 -16 2
-6 -6 2
38 8 -18
16 -36 -36
-6 -66 -30
-44 -50 -38
28 -54 -22

//Prestimulus functional connectivity determines pain perception in humans
//contrast: pain>no pain
//STUDYID Ploner 2010 Thermal HC
//MNI
//subjects=16
-48 4 -2
30 22 10
-44 -4 10
34 -16 8
-52 -24 20
50 2 6
-46 -36 42
50 -32 26
-2 10 34
-2 -12 68
-38 32 23
32 46 12
-12 -14 10
14 -6 8
-30 -2 0
20 6 -4
4 -22 -20 


//The Effect of Treatment Expectation on Drug Efficacy: Imaging the Analgesic Benefit of the Opioid Remifentanil
//contrast: effects of painful thermal stimulation
//STUDYID Bingel 2011 Thermal HC
//MNI
//subjects=22
16 -44 70
52 -26 28
38 42 21
22 44 -14
6 10 42
36 6 8
12 10 2
12 -8 2
36 -68 -2
10 -22 -16
-12 -44 70
-60 -22 24
-34 36 24
-22 38 -14
6 14 36
-34 4 1
-12 8 0
-16 -12 8
-26 -68 -34
-6 -24 -16


//Perception and Suppression of thermally induced pain: a fMRI study
//contrast: pain-rest 
//STUDYID Freund 2009 Thermal HC Right
//MNI
//subjects=15
26 10 -8 
-34 26 0
12 24 46
-12 -80 -36
22 -12 68

//fMRI of Thermal Pain: Effects of Stimulus Laterality and Attention
//contrast: RA (paying attention to thermal stimulus on right hand)
//STUDYID Brooks 2002 Thermal-H HC right
//subjects=18
36 18 5
-30 24 7
-39 -20 20
66 -16 23
-63 -22 23
57 8 -1 
-57 -3 0
6 16 32
-9 11 35
0 -19 29
24 -60 -27
-36 -60 -33


//Cerebral activation during thermal stimulation of patients who have burning mouth disorder:an fMRI study
//contrast: painful vs. baseline (innocuous)
//STUDYID Albuquerque 2006 Thermal-H HC
//subjects=8
14.4 -58.1 -26.8
4.8 53.1 -0.4
-26.2 -50.1 -32.1
-12.9 -17.5 13.6
28.3 3.4 12.4
0.2 37.7 30.2
9.7 -13.5 12.4
40 3.1 32
33.1 30.7 29.8
50.2 -41.9 31.5

//UPDATED TO 2015

//STUDYID Ibinson 2013 HC Elec
//MNI
//subjects=15
-56	-22	44
58	-18	18
-52	-22	14
-2	-12	44
0	26	28
44	-4	6
-38	-4	10
-16	-24	-4
4	18	58
18	-54	-24

//STUDYID Ibinson 2013 HC Elec
//MNI
//subjects=15
-46	-40	58
56	-26	20
-64	-22	20
0	-32	22
56	16	-10
-50	-4	0
52	-50	40
22	-52	-26
-40	-58	-30


//STUDYID Misra 2014 HC Therm
//MNI
//subjects=15
0	26	31
-1	0	61
0	12	57
-47	-13	13	
-26	-5	8
-22	8	-6
-16	17	6
-60	-33	24
-39	-40	47
-28	-52	51
-21	-74	-50
-30	-91	-1
-45	-70	3
39	16	3
24	10	-5
11	8	8
13	17	0
62	-28	20
50	-35	46
33	-60	-23
31	-87	-2
43	-76	-10
28	-68	35
40	4	-13
55	5	31

//STUDYID Nickel 2014 HC Elec
//subjects=48
51	-22	22
-51	-22	19
0	20	34
0	20	34
36	14	4
-39	-4	10
51	-1	13
-51	-1	10
-1	-10	10
-12	-16	7
0	-31	25
0	-31	25
12	2	7
-29	-3	13
48	-43	40
-54	-40	37
-48	-55	4
42	41	16
-36	35	19
3	17	46
-3	-4	58
9	-22	-8
-9	-19	-5
24	-52	-23
-24	-55	-23
