# Supplementary material for: Functional reorganisation in chronic pain and neural correlates of pain sensitisation: A coordinate based meta-analysis of 266 cutaneous pain fMRI studies
Source: Neurosci Biobehav Rev. 2016 Sep;68:120–33. doi: 10.1016/j.neubiorev.2016.04.001 (PMC5554296; doi:10.1016/j.neubiorev.2016.04.001)
Supplement: Supplementary File [file mmc3.zip › Pain_CBMA_data/Hyperalgesia HC.txt]

//Maihofner & Handwerker 2005# thermal hyperalgesia 
//healthy volunteers
//Table 2
//STUDYID Maihofner & Handwerker 2005 HC
//stimulus: Heat; LEFT forearm
//TAL
//subjects=12
 28 -34 50 
 26 -27 50 
 31 -47 46 
-36 -58 47 
 40 -38 32 
-41 -49 32 
 50 -24 19 
-51 -24 20 
 33 15 8 
-34 19 4 
 40 -10 8 
 16 45 35 
-30 48 11 
 42 27 6 
-38 25 4 
 6 24 32 
-5 18 28 

//Maihofner & Handwerker 2005# mechanical hyperalgesia 
//healthy volunteers
//Table 2
//STUDYID Maihofner & Handwerker 2005 HC
//stimulus: Heat; LEFT forearm
//TAL
//subjects=12
28 -32 48
21 -45 54
-28 -53 38
40 -35 32
44 -23 15
-47 -21 13
35 10 12
-32 18 9
35 -19 12
12 60 42
45 15 15
-42 23 16


//Seifert et al 2008#thermal hyperalgesia 
//stimulus: RIGHT forearm; heat
//STUDYID Seifert 2008 HC
//TAL 
//Subjects=14
-42 -36 49 
-34 -23 52 
 52 -24 28 
-51 -20 22 
 38 16 10 
-34 18 9 
 7 22 38 
-4 16 36 
 21 46 38 
 36 40 30 
-28 48 28 
 51 10 11 
-48 4 8 
-54 -35 29 
-47 -36 31 
 42 -44 40 
-39 -36 44 
 12 -11 13 
-12 -12 7 
 18 10 9 
-13 8 13 

//Seifert et al 2008#mechanical hyperalgesia 
//stimulus: RIGHT forearm; heat
//STUDYID Seifert 2008 HC
//TAL 
//subjects=14
-32 -19 53
52 -21 17
-47 -24 17
39 16 10
-37 15 11
5 16 41
-3 2 43
37 39 24
-31 44 25
50 8 19
-49 5 14
52 -33 30
-49 -34 27
45 -43 40
-46 -38 31
12 -8 15
-10 -13 13
15 8 12
-13 7 13

//Seifert & Maihofner 2007#cold allodynia 
//Induction of experimental cold allodynia with ethonol
//right handed subjects
//stimuls: Cold; RIGHT forearm
//STUDYID Seifert & Maihofner 2007 HC Thermal-C
//TAL
//subjects=12
-32 21 10 
 38 18 15 
-40 -14 20 
 41 -2 15 
-52 -21 21 
 13 20 32 
-21 -20 40 
 22 -3 34 
-28 36 16 
 33 39 12 
-26 36 23 
 27 41 29 
-46 -26 36 
 35 -27 31 
-11 -52 -22 
 14 -36 -21 
 58 -26 25 
-20 -3 13 
 14 -11 4 
-23 -48 2 
 32 -50 -5 
-17 -77 -2 


//Medial Prefrontal Cortex Activity Is Predictive for Hyperalgesia and Pharmacological Antihyperalgesia
//Seifert et al 2009; pin-prick (mecahnical) hyperalgesia (electrical) and normal pin-prick (mechanical) pain before and after lidocaine; healthy; right stimuli; below is: pin-pick hyperalgesia before lidocaine
//
//STUDYID Seifert 2009 HC Mech-Pin
//Subjects=12
-51 -20 19 
48 -19 21 
-40 2 12
38 5 11 
-8 22 29 
4 18 31 
-11 33 40 
6 31 40 
-23 29 36 
40 24 27 
-20 -15 51 
33 -4 37 
-26 -58 41 
34 -45 42 
-9 -13 6 
10 -11 6 
-9 -18 -3 
-6 -42 17 
7 -44 19 


*************************************************************************************************
new studies


//Neural activation during experimental allodynia: a functional magnetic resonance imaging study
//contrast: allodynia-related activations
//STUDYID Maihofner 2004 HC Mech-Press
//subjects=11
-25 -35 53
-28 -47 48
-47 -29 29
-43 -20 15
50 -30 16
-39 -5 4
38 -4 8
-44 20 24


//Central representation of cold-evoked pain relief in capsaicin induced pain: an event-related fMRI study
//contrast: common neural activity during thermal stimulation of capsaicin-treated skin
//STUDYID Mohr 2009 HC Thermal-H
//MNI
//subjects=15
6 10 54
0 6 60
-2 18 36
8 16 38
-32 48 30
-46 44 20
46 2 54
46 4 38
-28 -38 68
-62 -22 20
54 -28 22
30 16 2
56 8 6
-32 -16 16
52 -12 8
-12 6 0
-8 -16 6
12 6 -4
-20 2 -14
26 8 -24
12 -14 -28
8 -28 -22
-4 -70 -18
48 -52 -36

//Functional MRI brain imaging studies using the contact heat evoked potential stimulator (CHEPS) in a human volunteer topical capsaicin pain model
//contrast: summary of BOLD activation following CHEPS capsaicin (left)
//STUDYID Shenoy 2011 HC THermal-H
//subjects=12
27 -38 60 
39 13 6
9 13 42
60 7 12
27 -59 -18
-24 -50 63
-33 10 12
-30 -8 57
-6 13 30
-27 -62 -18
-18 -32 12

//Functional imaging of sensory devline and gain induced by differential noxious stimulation
//contrast: pin-prick stimulation with induced hyperalgesia
//STUDYID Stammler 2008 HC Mech-Press
//subjects=12
-54 -22 34
53 -22 28
-27 -44 45
26 -56 49
-21 -15 51
-40 -21 12
52 -16 18
-54 -39 30
37 -47 31
-41 19 29
40 19 29
-4 37 37
14 43 36
-3 23 25
10 20 21
-8 -9 41
9 -1 27
-7 -29 36
-29 16 17
35 5 16
-39 -13 9
38 -17 9
-15 -18 4
20 -25 7
-16 6 8
17 6 9
-7 -69 15
3 -66 7

************************************


//Functional magnetic resonance imaging of capsaicin induced thermal hyperalgesia
//contrast: post-capsaicin stim right
//STUDYID Brooks 2003 Thermal HC hyper
//subjects=16
39 20 -9 
-39 20 -6
42 47 12
-45 45 17
42 -44 55
3 17 41
-12 -80 -24
