# Supplementary material for: Functional reorganisation in chronic pain and neural correlates of pain sensitisation: A coordinate based meta-analysis of 266 cutaneous pain fMRI studies
Source: Neurosci Biobehav Rev. 2016 Sep;68:120–33. doi: 10.1016/j.neubiorev.2016.04.001 (PMC5554296; doi:10.1016/j.neubiorev.2016.04.001)
Supplement: Supplementary File [file mmc3.zip › Pain_CBMA_data/MAC hyper minus stim percept matched.txt]

//Maihofner & Handwerker 2005# thermal hyperalgesia 
//healthy volunteers
//Table 2
//STUDYID Maihofner & Handwerker 2005 HC
//stimulus: Heat; pin-prick LEFT forearm
//TAL
//Subjects=12
27 -30 56 
20 -63 38 
50 -11 8 
34 10 15 
40 1 3  
46 17 18 
-48 17 18 

//Seifert et al 2008#thermal hyperalgesia 
//stimulus: RIGHT forearm; heat; Mechanical hyper - mechanical
//STUDYID Seifert 2008 HC
//TAL
//Subjects=14
-28 -37 57
41 -20 16 
-49 -15 14 
39 14 11 
-32 13 10 
5 23 34 
-2 10 32 
32 38 32 
-23 43 33 
49 13 8 
-45 12 10 
53 -40 32 
-48 -51 27 
40 -50 38 
-32 -52 25 
12 -10 14 
-10 -11 13 
1 -34 25 
-4 -35 28 
16 13 11 
-15 8 9 


//Seifert et al 2008#thermal hyperalgesia 
//stimulus: RIGHT forearm; heat
//STUDYID Seifert 2008 HC
//TAL
//Subjects=14
-34 -40 55 
38 1 9 
-37 10 12
1 16 35 
-3 14 35 
16 47 39 
-7 43 29 
37 36 25 
53 12 9 
41 -46 43 
-30 -47 49 
11 -13 11 

//Seifert & Maihofner 2007#cold allodynia 
//Induction of experimental cold allodynia with ethonol
//right handed subjects
//stimuls: Cold; RIGHT forearm
//STUDYID Seifert & Maihofner 2007 HC
//TAL
//Subjects=12
-26 36 28
24 41 29
8 -35 -13
-31 20 14 
34 21 14 
-27 44 28 
32 40 29 
-3 29 26 
1 24 32 
-40 -48 39 
43 -45 45 
-14 7 12 

************************************************************************************
new update


//Capsaicin-induced thermal hyperalgesia and sensitization in the human trigeminal nociceptive pathway: an fMRI study
//contrast: Capsaicin > control (Thermal Hyper vs. thermal) in left face (caps) vs. right face (control)
//STUDYID Moulton 2007 HC Thermal-H
//MNI
//subjects=12
20 34 34
44 34 30
42 38 14
58 -34 4
-30 8 -24
-32 -18 -36
44 -2 -44
-46 -58 -44
-32 -68 -38
