# Supplementary material for: Functional reorganisation in chronic pain and neural correlates of pain sensitisation: A coordinate based meta-analysis of 266 cutaneous pain fMRI studies
Source: Neurosci Biobehav Rev. 2016 Sep;68:120–33. doi: 10.1016/j.neubiorev.2016.04.001 (PMC5554296; doi:10.1016/j.neubiorev.2016.04.001)
Supplement: Supplementary File [file mmc3.zip › Pain_CBMA_data/MAC hyper minus stim.txt]

//Maihofner & Handwerker 2005# thermal hyperalgesia 
//healthy volunteers
//Table 2
//STUDYID Maihofner & Handwerker 2005 HC
//stimulus: Heat; pin-prick LEFT forearm
//TAL
//Subjects=12
27 -30 56 
20 -63 38 
50 -11 8 
34 10 15 
40 1 3  
46 17 18 
-48 17 18 

//Seifert et al 2008#thermal hyperalgesia 
//stimulus: RIGHT forearm; heat; Mechanical hyper - mechanical
//STUDYID Seifert 2008 HC
//TAL
//Subjects=14
-28 -37 57
41 -20 16 
-49 -15 14 
39 14 11 
-32 13 10 
5 23 34 
-2 10 32 
32 38 32 
-23 43 33 
49 13 8 
-45 12 10 
53 -40 32 
-48 -51 27 
40 -50 38 
-32 -52 25 
12 -10 14 
-10 -11 13 
1 -34 25 
-4 -35 28 
16 13 11 
-15 8 9 

//A role for the brainstem in central sensitisation in humans. Evidence from functional magnetic resonance imaging
//contrast mech hyper - mech (Stim-von frey=touch) right lower right leg
//STUDYID Zambreanu 2005 HC Mech-touch
//MNI
//subjects=12
-18 -60 -28
-10 -28 -18
0 -34 -4
-46 -24 4
-10 -30 6
8 -28 8
38 -26 8
-64 -26 10
62 -40 10
2 44 14
-8 -40 36
4 -58 66
22 62 10
0 2 70
-2 -30 78

************************************************************
new update

//Neural activation during experimental allodynia: a functional magnetic resonance imaging study
//contrast: Allodynia minus brush-related activations
//STUDYID Maihofner 2004 HC Mech-Press
//subjects=11
-28 -36 55
-28 -42 44
-47 -20 14
41 -9 12
-46 4 5
38 -4 5
-46 4 24

//Identifying Brain Activity Specifically Related to the Maintenance and Perceptual Consequence of Central Sensitization in Humans
//contrast: Hyper mech - mech
//STUDYID Lee 2008 Hyper-Mech HC
//MNI
//subjects=15
-10 -38 66
-2 14 26
0 -16 54
44 48 -6
-40 -24 16
-40 -14 10
-20 -2 -14
-18 -4 -2
-8 8 0
-16 -10 8
8 -8 4
16 -4 -2
24 -18 -14
-4 -18 -16
-2 -36 -20 
-6 -26 -24
-22 -62 -38

//Altered C-tactile processing in human dynamic tactile allodynia
//contrast: Allodynia > Control
//STUDYID Liljencrantz 2013 HC Mech-press
//MNI
//subjects=18
50 46 -8
24 24 -10
-36 18 2
-26 26 -4
34 24 -2
-64 -20 22
42 -46 42
56 -36 50
30 -74 -30
-18 -66 -26
-42 -62 -32
24 -70 -50
6 -68 -32
2 -48 -14
-42 -60 38
-26 -100 -4
44 12 -16

//Maihofner & Handwerker 2005# thermal hyperalgesia 
//healthy volunteers
//Table 2
//STUDYID Maihofner & Handwerker 2005 HC
//stimulus: Heat; LEFT forearm
//TAL
//Subjects=12
25 -35 50 
29 -29 50 
17 -59 42 
-20 -64 39 
37 -35 32 
-33 -48 39 
52 -9 15 
-55 -11 14 
33 15 8 
15 43 40 
30 36 29 
-30 36 30 
42 30 2 
2 17 31 
-3 18 30 
19 40 36 
37 40 13 
38 31 0 
-30 31 38 
38 10 3 

//Seifert et al 2008#thermal hyperalgesia 
//stimulus: RIGHT forearm; heat
//STUDYID Seifert 2008 HC
//TAL
//Subjects=14
-34 -40 55 
38 1 9 
-37 10 12
1 16 35 
-3 14 35 
16 47 39 
-7 43 29 
37 36 25 
53 12 9 
41 -46 43 
-30 -47 49 
11 -13 11 

//Seifert & Maihofner 2007#cold allodynia 
//Induction of experimental cold allodynia with ethonol
//right handed subjects
//stimuls: Cold; RIGHT forearm
//STUDYID Seifert & Maihofner 2007 HC
//TAL
//Subjects=12
-26 36 28
24 41 29
8 -35 -13
-31 20 14 
34 21 14 
-27 44 28 
32 40 29 
-3 29 26 
1 24 32 
-40 -48 39 
43 -45 45 
-14 7 12 

************************************************************************************
new update

//Central representation of cold-evoked pain relief in capsaicin induced pain: an event-related fMRI study
//contrast: capsaicin-treated skin vs untreated skin
//STUDYID Mohr 2009 HC Thermal-H
//MNI
//subjects=15
-34 -16 50
0 -10 52
8 6 46
48 -2 52
-50 -24 20
38 16 4
-42 10 4
56 6 6
-18 10 -4

//Capsaicin-induced thermal hyperalgesia and sensitization in the human trigeminal nociceptive pathway: an fMRI study
//contrast: Capsaicin > control (Thermal Hyper vs. thermal) in left face (caps) vs. right face (control)
//STUDYID Moulton 2007 HC Thermal-H
//MNI
//subjects=12
20 34 34
44 34 30
42 38 14
58 -34 4
-30 8 -24
-32 -18 -36
44 -2 -44
-46 -58 -44
-32 -68 -38
