# Supplementary material for: Functional reorganisation in chronic pain and neural correlates of pain sensitisation: A coordinate based meta-analysis of 266 cutaneous pain fMRI studies
Source: Neurosci Biobehav Rev. 2016 Sep;68:120–33. doi: 10.1016/j.neubiorev.2016.04.001 (PMC5554296; doi:10.1016/j.neubiorev.2016.04.001)
Supplement: Supplementary File [file mmc3.zip › Pain_CBMA_data/MAC Low Mood.txt]

//CHANGED 9/10/2014
//Induction of Depressed Mood Disrupts Emotion Regulation Neurocircuitry and Enhances Pain Unpleasantness
//Berna et al 2010; healthy right handed; left stimuli; Depressed mood pain intensity vs Neutral mood pain intensity; below is: 'areas ACTIVATED in the depressed mood than in the neutral mood in response to painful stimuli'
//STUDYID Berna 2010 HC Thermal-H
//MNI
//Subjects=20
-30 -58 48 
-6 -46 44 
36 -40 38 
-56 14 6 
-62 -44 30 
-20 -64 64 
-24 22 44 
-2 6 -6 
-45 40 -14 
-56 -56 -10 
-56 -62 -26 
-36 -26 8 
-20 -36 -2 
-16 -12 8 
-12 10 6 


//Cerebral and spinal modulation of pain by emotions 
//Roy et al 2009; electrical; right stimuli; healthy ; pain during unpleasant/pleasant/neutral pictures; below is: Brain activation peaks for pain related to unpleasant vs. neutral OR pleasant pictures
//STUDYID Roy 2009 HC Elec
//MNI
//Subjects=12
34 7 10 
0 -24 60 
28 -34 -20 
-24 -45 -15 
14 -89 0 
-17 58 25 
-45 14 45 


//Effects of odors on pain perception: deciphering the roles of emotion and attention
//Villemure et al 2009; thermal, healthy; left stimuli; changes in pain induced by emotional modulation (odors); below is:  Pain processing-related areas modulated by emotional tasks BO-GO (bad odor - good odor)
//STUDYID Villemure 2009 HC Thermal-H
//MNI
//Subjects=14
6 6 30  
6 0 32 
-2 -8 0 
52 -40 22  
24 -38 58 

//Reduced heat pain thresholds after sad-mood induction are associated with changes in thalamic activity
//Wagner et al 2009; thermal; healthy right-handed; bilateral stimuli; mood induction; conclusion: mood has no influence on BOLD activations
//STUDYID Wagner 2009 HC Thermal-H
//Subjects=40

//**********************************************************//***************************************
//new data from string update
//Felt and seen pain evoke the sam elocal patterns of cortical activity in insular and cingulate cortex
//Contrast: NegPainful versus NeutralPainful
//STUDYID Corradi-Dell'Acqua 2011 HC Thermal-H
//MNI
//subjects=28
18 -92 -2
28 -48 -16
48 -64 -10
24 -60 44
-14 -96 -8
-28 -54 -16
-44 -66 -10
-20 -70 44
42 32 2
36 12 2
22 -6 -14
62 -18 34
-62 -22 40
-2 2 30
2 20 30
-38 2 -4
-20 -6 -16
-32 26 4
-2 -8 -10
