# Supplementary material for: Functional reorganisation in chronic pain and neural correlates of pain sensitisation: A coordinate based meta-analysis of 266 cutaneous pain fMRI studies
Source: Neurosci Biobehav Rev. 2016 Sep;68:120–33. doi: 10.1016/j.neubiorev.2016.04.001 (PMC5554296; doi:10.1016/j.neubiorev.2016.04.001)
Supplement: Supplementary File [file mmc3.zip › Pain_CBMA_data/MAC P vs HC percept matched only.txt]

//Central pain processing in chronic back pain: evidence of decreased descending inhibition
//contrast: LBP vs. HC
//STUDYID Giesecke 2006 P-LBP
//subjects=11
61 -20 41
-61 -15 14
57 -11 15
-52 48 4

//Becerra et al 2006#
//affected v unaffected side of face - Trigeminal neuralgia
//Table 2A in Sup. Mat.
//stimulus: cold affected side versus unaffected
//STUDYID Becerra 2006 P-TN
//MNI
//Subjects=6
-40 46 -14 
38 44 14 
10 44 4 
10 26 30 
-8 14 36 
56 12 -12 
-50 16 -12 
-24 -8 -4 
20 4 -2 
14 -14 4 
58 -40 24 
-56 -48 28 
24 -66 -30 
-18 -60 -28 


//Becerra et al 2006#
//affected v unaffected side of face - Trigeminal neuralgia
//Table 2A in Sup. Mat.
//stimulus: heat affected side versus unaffected
//STUDYID Becerra 2006 P-TN
//MNI
//Subjects=6
4 30 62 
-56 0 16 
34 22 -36 
52 12 -24 
58 -28 20 
40 8 -12 

//Painful Heat reveals hyperexcitability of the temporal pole in interictal and ictal migraine states
//contrast: noxious heat activation interictal migraine patients - healthy controls
//STUDYID Moulton 2011 HC Thermal-H
//MNI
//subjects=11
44 10 -26
-22 -8 -36
30 -14 -28
16 -4 -28
-26 -4 -36
-30 0 -42
-34 -30 -16
48 -54 4
-44 -42 26
18 -32 72
46 18 32
-24 -22 70
34 -12 50
28 -28 70 
28 -20 70
38 40 4
-46 14 46
32 56 -4
22 48 -12
-24 -2 68
-34 12 8
28 12 -20
-16 24 36
-18 30 24
32 8 6
-22 24 12
-10 -58 -42

//Changes in brain function and morphology in patients with recurring herpes simplex virus infections and chronic pain
//contrast: Patients>controls (8vs11)
//STUDYID Vertiainen 2009 HC Thermal-H
//subjects=8
-29 -38 -12
-4 -50 43
44 -65 13

//STUDYID Kim 2013 MAC P-FMvs.HC Mech
//MNI
//subjects=21
56	-30	30
42	-2	2
52	10	8
12	-20	2
8	-84	8
-34	-58	-24
-52	-38	24
-40	-4	-12

//STUDYID Hiramatsu 2014 MAC P-OAvs.HC Elec
//MNI
//subjects=23
24	22	52
20	6	44
-16	44	42
-26	-86	46
30	-74	2
-14	-96	4
-38	-80	32
