# Supplementary material for: Functional reorganisation in chronic pain and neural correlates of pain sensitisation: A coordinate based meta-analysis of 266 cutaneous pain fMRI studies
Source: Neurosci Biobehav Rev. 2016 Sep;68:120–33. doi: 10.1016/j.neubiorev.2016.04.001 (PMC5554296; doi:10.1016/j.neubiorev.2016.04.001)
Supplement: Supplementary File [file mmc3.zip › Pain_CBMA_data/MAC P vs HC stim matched only.txt]

//Mapping Brain Response to Pain in Fibromyalgia Patients Using Temporal Analysis of fMRI
//Pujol et al 2009; FM vs healthy; mechanical; right stimuli; below is : different intensity stimuli producing same pain intensity, FM PATIENTS
//STUDYID Pujol 2009 P-FM
//Subjects=9
-45 -15 42
-45 -36 30
-59 -28 18
-45 18 7
0 14 38
3 2 44 
-27 6 -3
15 14 -6
48 29 4

//Functional Magnetic Resonance Imaging Evidence of Augmented Pain Processing in Fibromyalgia
//Graceley et al 2002; mechanical; right handed; FM vs healthy; left stimulus; different intensity stimuli to acheive SAME PAIN INTENSITY; below is: Patient (low pressure, high pain) vs control (low pressure, low pain)
//STUDYID Graceley 2002 P-FM
//Subjects=16 
55 -18 29 
52 -40 38 
58 -28 28 
36 4 6 
-58 -24 14 
46 -54 10 
64 -52 18 
-54 -2 0 
1 8 30 
12 -56 6 
4 -46 40 
18 -60 -32 
-30 -62 -26 

//Albuquerque et al 2006 
//Table 5 in paper
//right handed female
//stimulus: right masseter; heat
//STUDYID Albuquerque 2006 P-BMD
//TAL
//subjects=8
-13.5 -20.5 11.5 
8.5 17.5 11.2 
37.5 23.5 31.5 
36.5 3.5 36.5 
-18.5 -64.5 0.5 
5.5 -67.5 -34.5 


//Emotional and autonomic consequences of spinal cord injury explored using functional brain imaging
//electrical + angry faces; below is SCI patients > controls
//STUDYID Nicotra 2006 P-SCI
//subjects=7
-34 -78 0
24 -4 -10
24 -28 50
4 -10 8


//Pain processing in patients with migraine: an event-related fMRI study during trigeminal nociceptive stimulation
//contrast: stimulus reltaed functional changed at 53 degrees Celsius in patients
//STUDYID Russo 2012 MvsHC Thermal-H
//subjects=16
-2 26 13

//Functional Imaging of Pain in Patients with Primary Fibromyalgia
//contrast: P vs HC
//STUDYID COOK 2004 FMvsHC Mech
//subjects=18
38 4 -6
