# Supplementary material for: Functional reorganisation in chronic pain and neural correlates of pain sensitisation: A coordinate based meta-analysis of 266 cutaneous pain fMRI studies
Source: Neurosci Biobehav Rev. 2016 Sep;68:120–33. doi: 10.1016/j.neubiorev.2016.04.001 (PMC5554296; doi:10.1016/j.neubiorev.2016.04.001)
Supplement: Supplementary File [file mmc3.zip › Pain_CBMA_data/MAC P vs HC.txt]

//Mapping Brain Response to Pain in Fibromyalgia Patients Using Temporal Analysis of fMRI
//Pujol et al 2009; FM vs healthy; mechanical; right stimuli; below is : different intensity stimuli producing same pain intensity, FM PATIENTS
//STUDYID Pujol 2009 P-FM
//Subjects=9
-45 -15 42
-45 -36 30
-59 -28 18
-45 18 7
0 14 38
3 2 44 
-27 6 -3
15 14 -6
48 29 4

//Functional Magnetic Resonance Imaging Evidence of Augmented Pain Processing in Fibromyalgia
//Graceley et al 2002; mechanical; right handed; FM vs healthy; left stimulus; different intensity stimuli to acheive SAME PAIN INTENSITY; below is: Patient (low pressure, high pain) vs control (low pressure, low pain)
//STUDYID Graceley 2002 P-FM
//Subjects=16 
55 -18 29 
52 -40 38 
58 -28 28 
36 4 6 
-58 -24 14 
46 -54 10 
64 -52 18 
-54 -2 0 
1 8 30 
12 -56 6 
4 -46 40 
18 -60 -32 
-30 -62 -26 

**********
new study

//Central pain processing in chronic back pain: evidence of decreased descending inhibition
//contrast: LBP vs. HC
//STUDYID Giesecke 2006 P-LBP
//subjects=11
61 -20 41
-61 -15 14
57 -11 15
-52 48 4

//Albuquerque et al 2006 
//Table 5 in paper
//right handed female
//stimulus: right masseter; heat
//STUDYID Albuquerque 2006 P-BMD
//TAL
//subjects=8
-13.5 -20.5 11.5 
8.5 17.5 11.2 
37.5 23.5 31.5 
36.5 3.5 36.5 
-18.5 -64.5 0.5 
5.5 -67.5 -34.5 


//Becerra et al 2006#
//affected v unaffected side of face - Trigeminal neuralgia
//Table 2A in Sup. Mat.
//stimulus: cold affected side versus unaffected
//STUDYID Becerra 2006 P-TN
//MNI
//Subjects=6
-40 46 -14 
38 44 14 
10 44 4 
10 26 30 
-8 14 36 
56 12 -12 
-50 16 -12 
-24 -8 -4 
20 4 -2 
14 -14 4 
58 -40 24 
-56 -48 28 
24 -66 -30 
-18 -60 -28 


//Becerra et al 2006#
//affected v unaffected side of face - Trigeminal neuralgia
//Table 2A in Sup. Mat.
//stimulus: heat affected side versus unaffected
//STUDYID Becerra 2006 P-TN
//MNI
//Subjects=6
4 30 62 
-56 0 16 
34 22 -36 
52 12 -24 
58 -28 20 
40 8 -12 


//Emotional and autonomic consequences of spinal cord injury explored using functional brain imaging
//electrical + angry faces; below is SCI patients > controls
//STUDYID Nicotra 2006 P-SCI
//subjects=7
-34 -78 0
24 -4 -10
24 -28 50
4 -10 8

***************************************************************************
new update

//Painful Heat reveals hyperexcitability of the temporal pole in interictal and ictal migraine states
//contrast: noxious heat activation interictal migraine patients - healthy controls
//STUDYID Moulton 2011 HC Thermal-H
//MNI
//subjects=11
44 10 -26
-22 -8 -36
30 -14 -28
16 -4 -28
-26 -4 -36
-30 0 -42
-34 -30 -16
48 -54 4
-44 -42 26
18 -32 72
46 18 32
-24 -22 70
34 -12 50
28 -28 70 
28 -20 70
38 40 4
-46 14 46
32 56 -4
22 48 -12
-24 -2 68
-34 12 8
28 12 -20
-16 24 36
-18 30 24
32 8 6
-22 24 12
-10 -58 -42

//Pain processing in patients with migraine: an event-related fMRI study during trigeminal nociceptive stimulation
//contrast: stimulus reltaed functional changed at 53 degrees Celsius in patients
//STUDYID Russo 2012 MvsHC Thermal-H
//subjects=16
-2 26 13

//Changes in brain function and morphology in patients with recurring herpes simplex virus infections and chronic pain
//contrast: Patients>controls (8vs11)
//STUDYID Vertiainen 2009 HC Thermal-H
//subjects=8
-29 -38 -12
-4 -50 43
44 -65 13

//Functional Imaging of Pain in Patients with Primary Fibromyalgia
//contrast: P vs HC
//STUDYID COOK 2004 FMvsHC Mech
//subjects=18
38 4 -6

//UPDATE TO 2015

//STUDYID Kim 2013 MAC P-FMvs.HC Mech
//MNI
//subjects=21
56	-30	30
42	-2	2
52	10	8
12	-20	2
8	-84	8
-34	-58	-24
-52	-38	24
-40	-4	-12

//STUDYID Hiramatsu 2014 MAC P-OAvs.HC Elec
//MNI
//subjects=23
24	22	52
20	6	44
-16	44	42
-26	-86	46
30	-74	2
-14	-96	4
-38	-80	32

//those reporting no diffs CP>HC

//Baliki et al	2006#Thermal Pain 
//chronic back pain
//Stimulus: thermal; lower back
//STUDYID Baliki 2006 P-CLBP Thermal-H
//MNI
//subjects=11

//The stress model of chronic pain: evidence from basal cortisol and hippocampal structure and function in humans
//contrast: pain vs warm 
//STUDYID Vachon-Presseau 2013b P-CBP Thermal-H
//MNI
//subjects=16

//Brain activity for chronic knee osteoarthritis: dissociating evoked pain from spontaneous pain
//contrast: brain regions identified for painful pressure stimulation of the knee (10 left knee / 4 right knee)
//STUDYID Parks 2011 P-OA Mech-Press
//MNI
//subjects=14

//The Role of Periaqueductal Gray and Cingulate Cortex During Suppression o Pain in COmplex Regional Pain Syndrome
//contrast: pain vs. rest (stimulus right)
//STUDYID Freund 2011 P-CRPS Electric
//MNI
//subjects=10

//STUDYID Kamping 2013 P-FM Thermal
//MNI
//subjects=16
