# Supplementary material for: Functional reorganisation in chronic pain and neural correlates of pain sensitisation: A coordinate based meta-analysis of 266 cutaneous pain fMRI studies
Source: Neurosci Biobehav Rev. 2016 Sep;68:120–33. doi: 10.1016/j.neubiorev.2016.04.001 (PMC5554296; doi:10.1016/j.neubiorev.2016.04.001)
Supplement: Supplementary File [file mmc3.zip › Pain_CBMA_data/Mech CP.txt]

//Anxiety and Depressive Symptoms in Fibromyalgia Are Related to Poor Perception of Health but Not to Pain Sensitivity or Cerebral Processing of Pain
//Jensen et al 2010;mechanical; left stimuli; touch vs pain; influence of preexisting MOOD; FM
//STUDYID Jensen 2010 P-FM Mech-Press
//MNI
//subjects=83
10 -24 -12 
-24 0 -8 
-28 -24	70 
-40 -18	16 
2 20 32	
-54 0 0 
56 -16 8 
-26 -56 -24 
-38 6 2 
-10 -4 2 


//fMRI reveals distinct CNS processing during symptomatic and recovered complex regional pain syndrom
//contrast: affected vs unaffected limb for brush: CRPS+ state (during allodynia-stimulated affected side)
//STUDYID Lebel 2008 P-CRPS Mech-Press
//MNI
//subjects=8
12 -4 64
-20 -4 64
-46 -20 28
44 -38 24
54 -44 36
48 -18 14
46 -32 22
-44 -66 2
36 -24 10
-58 -36 22
46 -66 4
2 22 36
44 6 8


//Mapping Brain Response to Pain in Fibromyalgia Patients Using Temporal Analysis of fMRI
//Pujol et al 2009; FM vs healthy; mechanical; right stimuli; below is : different intensity stimuli producing same pain intensity, FM PATIENTS
//STUDYID Pujol 2009 P-FM Mech-Press
//Subjects=9
-51 -27 43 
 54 -15 48 
-48 -20 18 
 56 -16 23 
-33 -3 8 
-45 -8 6 
 39 17 -1 
 0 -1 44 
 0 0 55 
-27 3 -3 
 15 12 -1 
 56 10 16 


//An fMRI study of cortical representation of mechanical allodynia in patients with neuropathic pain
//Peyron et al 2004; mechanical allodynia; patients; left stimuli; stimuli on healthy skin (giving no pain) or on allodynic skin (giving pain) in same patients; below is PAIN
//STUDYID Peyron 2004 P-NP Mech-Brush
//Subjects=27
-20 -36 60 
-60 -16 28 
66 -16 20 
-62 -24 20 
38 -8 -2 
-56 2 -2 
10 -6 42 
-34 -38 46 
32 -54 46 
62 6 28 
-56 6 28 
16 -24 68 
-14 -32 66 
4 14 48 


//Functional imaging of allodynia in complex regional pain syndrome
//Maihofner et al 2006; mechanical allodynia;right stimuli except in one;below is : ACTIVATIONS
//STUDYID Maihofner 2006 P-CRPS Mech-Brush
//subjects=12
-37 -31 47 
35 -31 48 
-33 -51 50 
32 -45 50 
-46 -36 31 
42 -39 31 
-50 -28 20 
47 -27 20 
-33 5 15 
35 10 14 
-36 -16 2 
43 -11 8 
-6 24 52 
14 29 51 
-31 39 30 
33 32 31 
-51 15 20 
51 13 24 
-3 6 29 
5 8 29 
-3 25 20 
7 24 22 
-12 -14 4 
14 -15 4 


//Brain processing during mechanical hyperalgesia in complex regional pain syndrome: a functional MRI study
//Maihofner et al 2005; mechanical; all right stimuli but one;
//STUDYID Maihofner 2005 P-CRPS Mech-Pin
//Subjects=12 
29 -34 55  
27 -22 53 
28 -53 53 
32 -51 38 
-35 -52 34 
45 -30 17 
-49 -27 14 
41 -4 3 
-40 -7 4 
8 32 49 
-16 35 49 
35 37 25 
-41 32 20 
53 24 10 
-45 20 13 
11 22 24 
-10 27 21 
7 -7 35 
-4 -12 32 


//Mechanisms of central neuropathic pain:a combined psychophysical and fMRI study in syringomyelia
//Ducreux et al 2006; mechanical and thermal; right stimuli in healthy, variable in patients (NK); healthy vs syringomyelia; below is MECHANICAL stimuli producing PAIN in ALLODYNIC PATIENTS
//STUDYID Ducreux 2006 P-NP Mech-Brush
//Subjects=6
-22 -38 58 
58 -26 12 
-66 -23 16 
-56 -36 44 
40 30 32 
-42 36 22 
-38 51 13 
-16 -6 10 
18 12 10 
-10 6 54 
50 -58 44 
-43 -50 32 


//An fMRI study of cerebral processing of brush-evoked allodynia in neuropathic pain patients
//Schweinhardt et al 2006; mechanical; stimuli on allodynic site, four-left and four-right;
//STUDYID Schweinhardt 2006 P-NP Mech-Brush
//MNI
//Subjects=8
-26 28 2 
36 28 8 
-40 -16 14 
2 14 34 
-30 -36 66 
28 -42 66 
-60 -22 16 
56 -18 14 
-30 50 18 
-58 -34 20 
52 -34 20 
-42 0 52 
50 0 50 
-8 -10 14 
-20 -2 10 
24 14 -2 
26 -64 -24 
-28 -70 -24 


 
//Trigeminal Neuropathic Pain AltersResponses in CNS Circuits to Mechanical (Brush) and Thermal (Cold and Heat) Stimuli
//Becerra et al 2006; mechanical and thermal; right side stimuli; below is: MECHANICAL, ACTIVATIONS
//STUDYID Becerra 2006 P-TN Mech-Brush
//MNI
//Subjects=6
32 50 30 
-34 48 20 
-56 12 14 
36 22 -12 
0 36 20 
42 10 4 
44 16 -8 
-34 24 -6 
16 -4 12 
-10 -8 10 
12 -6 6 
60 -18 38 
38 -22 46 
58 -32 20 
52 -24 14 
-60 -40 16 
-54 14 -8 
32 -62 -30 
-16 -56 -28 
46 -16 54 


//A preliminary fMRI study of analgesic treatment in chronic back pain and knee osteoarthritis
//Baliki et al 2008; NO STIMULI; SPONTANEOUS mechanical pain OA and CLBP under NSAIDS, before and after LIDOCAINE treatment;  OA pain site: 4bilateral,1right; below is OA before LIDOC.
//STUDYID Baliki 2008 P-OA Mech-Press
//MNI
//subjects=5
-36 42 6 
-36 28 -8 
-8 22 28 
50 14 48 
2 8 62 
-36 6 4 
42 6 -4 
26 6 -2 
-20 -6 -18 
14 -18 2 
-8 -22 0 
-54 -26 24 
52 -28 24 


//Pain Processing in Medication Overuse Headache: A Functional Magnetic Resonance Imaging (fMRI) Study
//Ferraro et al 2012; mechanical in healthy vs MOH; left stimuli; below is : MNO patients immediately after withdraw medication
//STUDYID Ferraro 2012 P-MOH Mech-Press
//MNI
//Subjects=9 
0 -22 40 
-8 10 40 
32 16 -10 
-42 -14 38 
52 -6 20 
-54 -6 14 
-58 -48 38 
-60 -50 34 

//Pain Processing in Medication Overuse Headache: A Functional Magnetic Resonance Imaging (fMRI) Study
//Ferraro et al 2012; mechanical in healthy vs MOH; left stimuli; below is : MNO patients 6 months after withdraw medication
//STUDYID Ferraro 2012 P-MOH Mech-Press
//MNI
//Subjects=9
9 -16 42 
-6 -26 46 
-34 12 -6 
38 -30 60 
-30 -26 48 
56 -12 12 
58 -48 44 
62 -32 26 
-50 -40 32 


//Treatment-related changes in brain activation in patients with fibromyalgia syndrome
//Diers et al. 2012; FM patients pre and post behavioural interv.;mechanical, left stimuli; below is : data pre-treatment
//STUDYID Diers 2012 P-FM Mech-IS
//MNI
//subjects=10
-3 27 36 
-36 21 0 
45 12 0 
-21 -12 21 
18 12 12 

//Brain dynamics for perception of tactile allodynia (touch-induced pain) in postherpetic neuralgia
//Contrast main effects for DMA (dynamic mechanical allodynia) touch- all data presented with stimulus on left
//STUDYID Geha 2008 P-PHN Mech-Touch
//MNI
//subjects=11
-62 -60 -6
-40 10 -6
-26 2 -16
-42 -12 -16
-30 -2 2
-6 6 44
6 2 56
42 10 0
32 2 0
36 26 -8
14 -18 -2
8 -20 -12
6 -25 -8
12 -62 -20


***************************************************************************************************
new updates

//Cognitive Behavioural THerapy increases pain-evoked activation of the prefrontal cortex in patients with fibromyalgeia
//contrast: brain regions displaying significantly increased fMRI BOLD signal during pressure pain (right thumbnail)
//STUDYID Jensen 2012 P-FM Mech-Press
//MNI
//subjects=40
58 6 -2
-52 -8 8
-42 -64 -26
20 8 20
-2 -6 6
-30 -46 8

//Brain activity for chronic knee osteoarthritis: dissociating evoked pain from spontaneous pain
//contrast: brain regions identified for painful pressure stimulation of the knee (10 left knee / 4 right knee)
//STUDYID Parks 2011 P-OA Mech-Press
//MNI
//subjects=14
-40 48 26
40 48 30
8 14 38
-32 26 -2
34 24 2
-58 10 6
42 42 -2
8 2 56
-60 -24 22
62 -22 26
54 16 -6
-58 -30 36
54 -40 42
-20 -4 -14
-12 10 4
14 10 8
-26 -8 4
24 2 6
-8 -4 4
16 -18 8
4 -28 -8
-2 -28 -8

//Insular cortex is a traig marker for pain processing in fibromyalgia syndrome - blood oxygenation level-dependent functional magnetic resonance imaging study in Korea
//contrast: high pressure in controls
//STUDYID Kim 2011 P-FM Mech-Press
//MNI
//subjects=19
-36 21 9
39 36 9
-42 -48 39
60 -28 21
-15 30 24
-57 3 12
51 -3 6
-45 0 0
51 0 0
-12 -3 18
15 0 18
-48 -3 0
51 -3 0
40 -5 -15

//Differences in Low Back Pain Behaviour Are Reflected in the Cerebral Response to Tactile Stimulation of the Lower Back
//contrast: intense stimulation of the lumbar region vs. rest (central)
//STUDYID Lloyd 2008 P-LBP Mech-Press
//MNI
//subjects=28
52 8 10
660 -30 36
-42 -48 40
48 30 26
46 -34 16
-40 -42 38
-50 -58 42
34 6 -2
-24 -2 4
-6 38 42
4 28 50
62 -20 18
-62 -20 18
40 -2 -2
-12 24 34
30 22 -2
62 -18 24
-62 -18 24
50 10 6
42 12 2
58 4 4

//Augmented Cerebral Activation by Lumbar Mechanical Stimulus in Chronic Low Back Pain Patients
//contrast: P-LBP Brain activity related to lumbar pressure at VAS 5
//STUDYID Kobayashi 2009 P-LBP Mech-Press
//subjects=8
2 -46 14
2 -47 6
2 13 45
47 11 6
-50 17 6
32 26 3
45 23 39
-7 16 14

//UPDATED TO 2015

//STUDYID Pukall 2005 P-VS Mech A
//Subjects=14
58	-22	22
-56	-22	24
40	-6	12
-40	-4	8
-16	8	2
-60	-26	38
60	4	36
-56	4	38
54	10	12
-58	6	22
-52	-16	16
-30	14	6
32	20	0
54	-6	10
-10	24	34

//STUDYID Kim 2013 P-FM Mech
//MNI
//subjects=21
58	-28	20
58	16	24
26	-72	-20
60	-50	-2
38	2	52
28	4	-4
38	-18	6
-28	-62	-26
-58	-52	4
-34	18	40	
-62	-22	22
-46	-54	46
-16	-14	24
