# Supplementary material for: Functional reorganisation in chronic pain and neural correlates of pain sensitisation: A coordinate based meta-analysis of 266 cutaneous pain fMRI studies
Source: Neurosci Biobehav Rev. 2016 Sep;68:120–33. doi: 10.1016/j.neubiorev.2016.04.001 (PMC5554296; doi:10.1016/j.neubiorev.2016.04.001)
Supplement: Supplementary File [file mmc3.zip › Pain_CBMA_data/Mech HC.txt]

//Processed activations
//experiment=1
//GROUP=0
//STUDYID  SEIFERT 2009 HC MECH-PIN
//subjects=12
-54.000000 -22.000000 20.000000 
50.000000 -27.000000 19.000000 
-41.000000 -26.000000 19.000000 
32.000000 9.000000 3.000000 
-51.000000 -3.000000 22.000000 
52.000000 2.000000 24.000000 

//experiment=2
//GROUP=1
//STUDYID  MAEDA 2011 HC MECH-PRESS
//subjects=12
-8.914300 5.618500 44.296200 
-6.907500 12.243700 34.147598 
-12.417100 19.899500 32.978001 
24.929300 22.146299 8.598800 
30.358101 1.099700 12.101800 
-32.564301 3.289300 11.244800 
-26.779900 21.422899 -1.353000 
55.923302 -34.488499 28.981400 
-56.951900 -33.728699 25.342199 
-46.074699 -59.227299 35.722401 
-42.349098 -49.930500 36.666199 
17.326099 -19.502501 11.731200 
22.973700 -0.550900 10.018800 
17.383301 -6.285900 11.182600 
-30.689899 3.453900 9.490400 
-25.170300 8.666300 13.681000 
13.720100 8.638900 12.534600 

//experiment=3
//GROUP=2
//STUDYID  MAEDA 2011 HC MECH-PRESS
//subjects=12
-45.486698 7.257100 9.600400 
-46.036701 -53.463501 34.467400 
-45.866299 -41.239101 24.818199 
-58.859501 -37.793900 28.528200 
-28.829500 7.170700 9.874000 

//experiment=4
//GROUP=3
//STUDYID  FERRARO 2012 HC MECH-PRESS
//subjects=9
7.894900 28.587299 39.549801 
41.680500 13.614900 -0.934600 
54.002499 -16.717899 39.640999 
-54.802700 -7.774700 9.820400 
50.522499 -20.546301 21.202400 
50.148899 -39.753899 44.600201 
-49.889099 -49.074100 47.430000 
55.885700 -31.110500 32.904202 

//experiment=5
//GROUP=4
//STUDYID  MAIHOFNER 2006 HC MECH-IS
//subjects=14
-33.000000 -23.000000 52.000000 
-40.000000 -10.000000 48.000000 
47.000000 -2.000000 45.000000 
-30.000000 -61.000000 45.000000 
33.000000 -60.000000 45.000000 
-52.000000 -23.000000 16.000000 
15.000000 -22.000000 18.000000 
-49.000000 -26.000000 23.000000 
54.000000 -43.000000 39.000000 
-48.000000 13.000000 12.000000 
48.000000 6.000000 23.000000 
-29.000000 25.000000 28.000000 
36.000000 37.000000 27.000000 
-6.000000 19.000000 55.000000 
7.000000 19.000000 53.000000 
-46.000000 13.000000 8.000000 
38.000000 11.000000 11.000000 
-46.000000 13.000000 8.000000 
37.000000 -22.000000 15.000000 
-2.000000 21.000000 36.000000 
3.000000 8.000000 36.000000 

//experiment=6
//GROUP=5
//STUDYID  UEMATSU 2011 HC MECH-PRESS
//subjects=17
46.800499 52.433102 44.268799 
48.595699 -32.064301 23.681999 
-57.085098 -58.472900 28.400801 
-53.174702 -31.362101 20.225201 
3.994900 23.486500 53.414200 
4.169300 19.290501 38.605999 
-8.937100 23.727900 51.416599 
-5.084700 19.338499 38.453999 
39.683300 10.716100 9.567200 
-36.261101 5.171700 11.360600 
-32.650299 -21.106501 10.733800 
31.930901 10.004700 36.394199 
-36.624699 -1.167700 37.779400 
6.410900 0.232300 2.606000 
-12.153900 -3.746500 5.518400 
0.744900 -7.888500 8.947600 
-2.956700 -7.869300 8.886800 

//experiment=7
//GROUP=6
//STUDYID  UEMATSU 2011 HC MECH-PRESS
//subjects=17
40.870098 -67.305496 38.229599 
-60.691898 -48.615101 23.868601 
0.392100 16.923901 43.723000 
0.534100 27.110901 35.681999 
-3.370300 29.288700 52.037601 
-5.079900 21.201700 38.630600 
39.659698 10.541900 11.352000 
-28.668699 15.668700 -0.128400 
-36.333099 -22.776300 8.711600 
35.840900 27.973700 25.550800 
-41.859501 32.277500 22.842400 
-15.732300 8.148700 -0.622000 
2.652100 -12.965100 3.093800 
-4.755900 -14.789900 2.795600 

//experiment=8
//GROUP=7
//STUDYID  SCHOEDEL 2008 HC MECH-IS
//subjects=11
57.000000 -19.000000 39.000000 
46.000000 -37.000000 41.000000 
33.000000 21.000000 11.000000 
37.000000 -14.000000 16.000000 
-30.000000 17.000000 13.000000 
-37.000000 -10.000000 14.000000 
50.000000 13.000000 9.000000 
28.000000 46.000000 33.000000 
-17.000000 55.000000 7.000000 
38.000000 30.000000 34.000000 
43.000000 49.000000 11.000000 
48.000000 6.000000 33.000000 
48.000000 16.000000 11.000000 
-52.000000 11.000000 20.000000 

//experiment=9
//GROUP=8
//STUDYID  ROLLS 2003 HC MECH-PRESS
//subjects=8
40.701698 -33.820900 61.217800 
-54.821899 -15.227500 9.114000 
50.608101 -5.292300 19.045601 
32.199299 -2.636300 11.779000 
-41.861099 -4.289700 12.171200 
-56.833900 -32.857700 16.418200 
-6.809900 -21.763500 16.513800 
8.392900 -20.742100 -13.761200 
20.395700 -13.220100 62.826000 
19.409300 7.792100 1.740400 
10.022500 -7.762300 7.314800 
-24.749100 37.364101 -10.618600 
14.145700 30.058100 -14.256200 
7.817700 -10.365700 34.056400 
5.778500 -2.607900 50.972198 

//experiment=11
//GROUP=10
//STUDYID  LOPEZ-SOLA 2010 HC MECH-PRESS
//subjects=25
59.000000 -32.000000 11.000000 
-59.000000 -38.000000 15.000000 
42.000000 6.000000 42.000000 
-38.000000 -5.000000 50.000000 
-10.000000 -12.000000 -8.000000 
4.000000 -27.000000 -5.000000 
38.000000 23.000000 -1.000000 
-44.000000 0.000000 4.000000 
8.000000 16.000000 49.000000 
-18.000000 8.000000 -4.000000 
12.000000 10.000000 -2.000000 
0.000000 6.000000 35.000000 
18.000000 -6.000000 6.000000 
-16.000000 -13.000000 6.000000 
57.000000 -24.000000 21.000000 
-59.000000 -22.000000 25.000000 
-20.000000 -73.000000 -28.000000 
-56.000000 -25.000000 47.000000 
44.000000 41.000000 0.000000 

//experiment=12
//GROUP=11
//STUDYID  LUI 2008 HC MECH-PRESS
//subjects=22
-59.000000 -26.000000 31.000000 
-55.000000 -33.000000 38.000000 
-51.000000 -23.000000 16.000000 
48.000000 -25.000000 49.000000 
44.000000 -36.000000 53.000000 
59.000000 -19.000000 16.000000 
-40.000000 8.000000 -4.000000 
-44.000000 -8.000000 0.000000 
-55.000000 0.000000 4.000000 
4.000000 18.000000 43.000000 
0.000000 29.000000 32.000000 
-24.000000 11.000000 58.000000 
55.000000 12.000000 10.000000 
51.000000 17.000000 25.000000 
32.000000 6.000000 51.000000 
-40.000000 47.000000 9.000000 
-44.000000 44.000000 16.000000 
40.000000 47.000000 12.000000 
48.000000 43.000000 2.000000 
48.000000 31.000000 2.000000 

//experiment=16
//GROUP=15
//STUDYID  PUJOL 2009 HC MECH-PRESS
//subjects=9
-51.000000 -27.000000 48.000000 
-54.000000 -28.000000 26.000000 
56.000000 -17.000000 17.000000 
-59.000000 -23.000000 15.000000 
-36.000000 15.000000 2.000000 
36.000000 15.000000 -1.000000 

//experiment=17
//GROUP=15
//STUDYID  PUJOL 2009 HC MECH-PRESS
//subjects=9
-54.000000 -15.000000 48.000000 
-33.000000 -29.000000 62.000000 
54.000000 -21.000000 48.000000 
-60.000000 -22.000000 26.000000 
56.000000 -16.000000 23.000000 
-48.000000 -20.000000 18.000000 
-33.000000 -2.000000 11.000000 
39.000000 -3.000000 -2.000000 
-6.000000 -1.000000 36.000000 
0.000000 0.000000 55.000000 
54.000000 13.000000 35.000000 
-30.000000 -62.000000 -17.000000 

//experiment=18
//GROUP=17
//STUDYID  DUCREUX 2006 HC MECH-BRUSH
//subjects=6
-52.000000 -34.000000 56.000000 
-52.000000 -30.000000 18.000000 
-46.000000 -52.000000 56.000000 

//experiment=19
//GROUP=18
//STUDYID  COLE 2010Y HC MECH-PRESS
//subjects=15
19.269699 52.455898 25.788200 
-34.578300 -60.049900 5.210000 
2.262100 24.367100 44.459801 
37.796101 41.529099 21.462999 
-39.899502 47.696098 18.931200 
35.310902 -7.010500 56.459801 
-38.754299 -10.527100 56.675400 
-7.219900 -10.167700 51.837799 
-38.887100 -26.129499 62.401798 
42.599300 -42.623901 55.010799 
-60.780300 -20.023300 39.187801 
48.918098 3.215300 9.012800 
-43.825901 -21.571501 15.905800 
44.487301 -55.153301 48.450600 
-49.875099 -52.626301 45.292000 
54.242901 -22.254499 19.301800 
-64.298698 -38.757301 19.336399 
-8.805900 2.763100 35.019001 
-3.219500 24.918501 39.014198 
39.801300 11.587100 0.643200 
-39.953499 -0.224500 8.985200 
9.909700 2.371700 19.083200 
-10.463500 -3.112300 18.219000 
19.362101 7.443700 5.310000 
-26.851500 2.616700 -1.334200 
8.157300 -13.342300 6.754600 
-14.057100 -15.090300 6.213200 
26.922501 -66.372902 -28.580999 
-33.965099 -64.662498 -43.862598 

//experiment=20
//GROUP=19
//STUDYID  COLE 2010 OLD HC MECH-PRESS
//subjects=15
15.544500 52.300900 27.512199 
-30.579100 55.449299 16.219999 
-1.524700 18.274099 49.223598 
43.282101 33.699100 24.417400 
-45.575100 35.848900 24.919600 
44.720901 -0.423700 46.432800 
-51.653500 -15.526900 50.578400 
-40.742699 -27.983101 62.194801 
46.358101 -29.426500 54.522999 
-53.533100 -26.696501 49.488400 
52.657700 8.959900 7.818600 
-41.965500 -17.854700 16.289400 
50.143700 -50.758900 41.755798 
-53.505901 -52.084499 39.876801 
50.612099 -21.712700 13.886600 
-64.151497 -17.565300 14.139800 
-1.345100 25.083099 37.259800 
36.085701 15.158500 2.720400 
-38.027500 -6.990100 1.170000 
10.042500 17.974100 13.356800 
-17.851900 11.657500 21.295000 
-41.373100 -66.487297 -44.160801 

//experiment=21
//GROUP=20
//STUDYID  COLE 2006 HC MECH-PRESS
//subjects=15
17.253300 42.104301 35.583599 
-17.736700 56.374298 25.533400 
48.654099 8.577700 31.136801 
-52.813900 18.823099 6.968800 
42.889301 7.038700 47.108799 
-33.291901 -18.531300 61.414600 
-42.527500 -29.314100 56.633400 
52.104099 -26.198500 40.512402 
-57.154301 -22.428301 44.426399 
50.783298 8.795300 9.573000 
-56.819500 -27.268101 16.948000 
40.804501 -56.823101 46.428398 
-60.752701 -36.269501 32.243999 
0.467700 19.309700 38.545200 
-3.139100 29.167500 34.013000 
30.510099 24.154900 7.081800 
-40.010300 -4.299300 12.201600 
50.849300 7.454700 4.042000 
-58.333900 4.468900 0.110400 
-2.947900 -22.426500 3.904400 
-19.508699 24.065701 9.830600 

//experiment=22
//GROUP=21
//STUDYID  MAIHOFNER 2011 HC MECH-IMPACT
//subjects=12
33.000000 -24.000000 51.000000 
40.000000 -10.000000 48.000000 
30.000000 -59.000000 45.000000 
-31.000000 -57.000000 44.000000 
52.000000 -24.000000 16.000000 
-51.000000 -23.000000 17.000000 
49.000000 -31.000000 23.000000 
-48.000000 -33.000000 24.000000 
3.000000 10.000000 36.000000 
-2.000000 8.000000 36.000000 
46.000000 13.000000 8.000000 
-38.000000 12.000000 11.000000 
30.000000 14.000000 12.000000 
-29.000000 13.000000 11.000000 
41.000000 19.000000 29.000000 
-40.000000 19.000000 29.000000 
46.000000 17.000000 21.000000 
-44.000000 16.000000 21.000000 

//experiment=23
//GROUP=22
//STUDYID  MORRISON 2007 HC MECH-PRESS
//subjects=11
-2.000000 7.000000 34.000000 
5.000000 27.000000 24.000000 
-4.000000 24.000000 30.000000 
-33.000000 12.000000 7.000000 
39.000000 15.000000 -4.000000 
44.000000 -5.000000 8.000000 
16.000000 -15.000000 10.000000 
-2.000000 52.000000 -16.000000 
-31.000000 -77.000000 1.000000 

//experiment=24
//GROUP=23
//STUDYID  PARKS 2011 HC MECH-PRESS
//subjects=9
20.485701 -5.244700 58.178001 
-45.570301 37.712101 25.096201 
32.163700 46.450699 29.040800 
-7.091900 3.571500 45.934799 
-37.937500 0.985300 -3.478000 
36.042500 -1.610300 1.131000 
50.674900 11.650700 18.850201 
-3.465900 1.166500 51.173401 
54.266499 -22.080299 17.517000 
-41.572300 17.947500 -3.734200 
52.747299 7.793500 0.502800 
-51.352699 -42.550900 19.195999 
56.117298 -22.089899 17.547400 
-33.265099 -53.061100 49.135201 
35.209702 -55.279499 50.083401 
-21.991501 -77.461502 28.997200 
-23.093500 -2.469500 -7.157600 
23.204901 -0.672100 -8.005800 
-10.250700 7.597300 4.823600 
8.205300 5.289700 8.520600 
-23.154699 0.734300 -1.450000 
24.951700 -5.104900 -1.189400 
-15.950700 -22.707701 7.261200 
6.226100 -17.581699 11.725400 
6.309300 -57.178501 -6.438200 
0.833700 -27.338499 -3.703800 

//experiment=25
//GROUP=24
//STUDYID  STAMMLER 2008 HC MECH-PRESS
//subjects=12
-45.000000 -22.000000 51.000000 
-33.000000 -51.000000 51.000000 
39.000000 -51.000000 47.000000 
-51.000000 -27.000000 22.000000 
49.000000 -25.000000 21.000000 
-40.000000 -53.000000 39.000000 
47.000000 -45.000000 29.000000 
-41.000000 19.000000 29.000000 
40.000000 19.000000 29.000000 
14.000000 43.000000 36.000000 
-33.000000 18.000000 15.000000 
-36.000000 -6.000000 11.000000 
38.000000 -5.000000 14.000000 
4.000000 -35.000000 20.000000 
-12.000000 -17.000000 6.000000 
-12.000000 1.000000 19.000000 
20.000000 5.000000 5.000000 

//experiment=26
//GROUP=25
//STUDYID  WANG 2011 HC MECH-PRESS
//subjects=8
34.000000 -36.000000 61.000000 
-34.000000 -36.000000 61.000000 
-39.000000 -28.000000 61.000000 
31.000000 -23.000000 61.000000 
-6.000000 -17.000000 61.000000 
6.000000 -17.000000 61.000000 
-5.000000 45.000000 4.000000 
5.000000 45.000000 4.000000 
-40.000000 -52.000000 52.000000 
36.000000 -48.000000 52.000000 
-34.000000 15.000000 4.000000 
42.000000 10.000000 4.000000 
-8.000000 1.000000 0.000000 
7.000000 2.000000 0.000000 
-10.000000 -44.000000 0.000000 
10.000000 -50.000000 0.000000 
-3.000000 -69.000000 0.000000 
8.000000 -64.000000 0.000000 

//experiment=27
//GROUP=26
//STUDYID  MORRISON 2004 HC MECH-PRESS
//subjects=14
62.000000 -16.000000 22.000000 
0.000000 -8.000000 58.000000 
-58.000000 -24.000000 14.000000 
32.000000 -20.000000 58.000000 
16.000000 -14.000000 2.000000 

//experiment=28
//GROUP=27
//STUDYID  KIM 2011 HC MECH-PRESS
//subjects=22
-9.843700 22.043699 49.439999 
-40.403500 13.817700 48.143700 
32.422699 34.654202 5.406300 
-42.776501 8.583300 15.177000 
37.805302 36.113701 19.148399 
-45.852100 -40.220402 24.014099 
48.602901 -29.269501 23.946899 
-48.493301 -28.242901 16.996500 
45.911900 -23.142900 19.076700 
-9.583300 -11.675700 19.224300 
7.073900 -11.762100 19.497900 
-34.519299 -5.695200 16.666500 
37.583302 -23.099701 18.939899 
-6.707500 0.011700 14.975100 
12.612500 -3.667800 23.061001 
-48.201698 4.067700 3.847200 
43.370300 0.536400 7.764300 
35.260700 -8.770500 -12.172500 

//experiment=29
//GROUP=28
//STUDYID  LLOYD 2008 HC MECH-PRESS
//subjects=17
55.828899 -35.185299 36.120602 
30.410101 3.311300 8.708800 
39.791698 7.860700 0.290000 
48.932098 -0.336900 6.874800 
56.093700 -22.264099 19.332199 
36.074902 -15.993300 -5.636200 
56.027699 -20.923500 24.863199 
10.319300 -18.365900 -18.908600 
2.953300 -30.847300 -25.620800 

//experiment=30
//GROUP=29
//STUDYID  KOBAYASHI 2009 HC MECH-PRESS
//subjects=8
1.000000 -41.000000 22.000000 
1.000000 4.000000 51.000000 
30.000000 41.000000 28.000000 
36.000000 9.000000 8.000000 

//UPDATED TO 2015

//STUDYID Wey 2014 HC Mech
//MNI
//subjects=11
-42	-6	6
34	-42	4
16	32	-18
-54	-76	16
-34	-20	32
-24	-88	-30
20	32	8
10	10	4
-40	-36	14

//STUDYID Kim 2013 HC Mech
//MNI
//subjects=11
50	-3	26
28	58	8
30	-70	-20	
46	36	8
40	48	16
16	-12	12
-60	-32	32
-36	-62	-26
-2	-72	10
