# Supplementary material for: Functional reorganisation in chronic pain and neural correlates of pain sensitisation: A coordinate based meta-analysis of 266 cutaneous pain fMRI studies
Source: Neurosci Biobehav Rev. 2016 Sep;68:120–33. doi: 10.1016/j.neubiorev.2016.04.001 (PMC5554296; doi:10.1016/j.neubiorev.2016.04.001)
Supplement: Supplementary File [file mmc3.zip › Pain_CBMA_data/MSK CP.txt]

//Baliki et al	2006#Thermal Pain 
//chronic back pain
//Stimulus: thermal; lower back
//STUDYID Baliki 2006 P-CLBP Thermal-H
//MNI
//subjects=11
-32	-60	-38 
-2	-90	-16 
36	18	6 
50	4	8 
12	-60	28 
62	-36	24 
40	-58	54 
34	40	32 
4	4	48 
-36	14	-4 


//**********************************************************
//**********************************************************
//**********************************************************
//      NEW STUDIES
//**********************************************************
//**********************************************************
//Baliki 2010: PredictingValueofPainandAnalgesia:
//Nucleus Accumbens Response to Noxious Stimuli
//Changes in the Presence of Chronic Pain
//chronic back pain
//stimulus Thermal: lower back
//STUDYID Baliki 2010 P-CLBP Thermal-H
//MNI
//subjects=16
 38 30 28   
 4 -6 60 
 6 12  36  
 -40 18  -6  
 38  6  -2  
 60 -30  22  
 -50 -30  30 
 40 -52 56  
 -34 -50  54 
 38 4 50 
 -40 -8  54  
 18  -18 6  
 -14 -18  8  
 26  6  0 
 -24 -4 2  
 8 -72 -22  
 -26 -66  20 

***********************************************************
new studies

//The stress model of chronic pain: evidence from basal cortisol and hippocampal structure and function in humans
//contrast: pain vs warm 
//STUDYID Vachon-Presseau 2013b P-CBP Thermal-H
//MNI
//subjects=16
-6	-6	46
4	-16	44
-34	-22	24
36	-16	18
48	-10	16
-56	-26	24
60	4	8
-54	-4	10
10	-10	70
-12	-24	-6
-12	-36	76
6	-46	72
2	-46	-10
20	-36	-48
4	-78	-6 


//A preliminary fMRI study of analgesic treatment in chronic back pain and knee osteoarthritis
//Baliki et al 2008; NO STIMULI; SPONTANEOUS mechanical pain OA and CLBP under NSAIDS, before and after LIDOCAINE treatment;  OA pain site: 4bilateral,1right; below is OA before LIDOC.
//STUDYID Baliki 2008 P-OA Mech-Press
//MNI
//subjects=5
-36 42 6 
-36 28 -8 
-8 22 28 
50 14 48 
2 8 62 
-36 6 4 
42 6 -4 
26 6 -2 
-20 -6 -18 
14 -18 2 
-8 -22 0 
-54 -26 24 
52 -28 24 


***************************************************************************************************
new updates

//Brain activity for chronic knee osteoarthritis: dissociating evoked pain from spontaneous pain
//contrast: brain regions identified for painful pressure stimulation of the knee (10 left knee / 4 right knee)
//STUDYID Parks 2011 P-OA Mech-Press
//MNI
//subjects=14
-40 48 26
40 48 30
8 14 38
-32 26 -2
34 24 2
-58 10 6
42 42 -2
8 2 56
-60 -24 22
62 -22 26
54 16 -6
-58 -30 36
54 -40 42
-20 -4 -14
-12 10 4
14 10 8
-26 -8 4
24 2 6
-8 -4 4
16 -18 8
4 -28 -8
-2 -28 -8


//Differences in Low Back Pain Behaviour Are Reflected in the Cerebral Response to Tactile Stimulation of the Lower Back
//contrast: intense stimulation of the lumbar region vs. rest (central)
//STUDYID Lloyd 2008 P-LBP Mech-Press
//MNI
//subjects=28
52 8 10
660 -30 36
-42 -48 40
48 30 26
46 -34 16
-40 -42 38
-50 -58 42
34 6 -2
-24 -2 4
-6 38 42
4 28 50
62 -20 18
-62 -20 18
40 -2 -2
-12 24 34
30 22 -2
62 -18 24
-62 -18 24
50 10 6
42 12 2
58 4 4

//Augmented Cerebral Activation by Lumbar Mechanical Stimulus in Chronic Low Back Pain Patients
//contrast: P-LBP Brain activity related to lumbar pressure at VAS 5
//STUDYID Kobayashi 2009 P-LBP Mech-Press
//subjects=8
2 -46 14
2 -47 6
2 13 45
47 11 6
-50 17 6
32 26 3
45 23 39
-7 16 14

//UPDATED TO 2015

//STUDYID Lloyd 2014 P-CLBP Thermal
//MNI
//subjects=24
52	14	-12
-54	10	-20
44	22	-16
-44	22	-8
40	16	-12
10	-2	-18
30	-2	-8
-52	0	-2
-4	-56	-18
6	-52	-20
-54	-20	28

//STUDYID Lloyd 2014 P-CLBP Thermal
//MNI
//subjects=24
48	14	0
-48	30	8
36	22	-4
-38	4	2
50	14	-6
-46	18	22
-14	8	0
30	6	-2
