# Supplementary material for: Functional reorganisation in chronic pain and neural correlates of pain sensitisation: A coordinate based meta-analysis of 266 cutaneous pain fMRI studies
Source: Neurosci Biobehav Rev. 2016 Sep;68:120–33. doi: 10.1016/j.neubiorev.2016.04.001 (PMC5554296; doi:10.1016/j.neubiorev.2016.04.001)
Supplement: Supplementary File [file mmc3.zip › Pain_CBMA_data/Neuropathic CP.txt]

//Ducreux et al 2006# cold pain>no pain 
//Patients with cold allodynia
//stimulus: cold; RIGHT hand
//STUDYID Ducreux 2006 P-SM
//TAL
//subjects=6
-36 -18 4 
38 15 -4 
-37 22 -4 
48 -44 52 
-48 -34 42 
32 -58 62 
-21 -63 40 
-1 26 34 
8 28 40 
-4 44  34 
40 -20  2 
-48 -28  16 
52  24  22 
-48  44  2 
48  35  30 
14  14  58 
-15 -16  18 
16 8 -2 
-12  18 -2 
-32 -2 -2 
-8 -4  52 
-32 -26 -10 
-30 -56 -20 


//Becerra et al 2006#
//affected v unaffected side of face
//Table 2A in Sup. Mat.
//stimulus: cold affected side
//STUDYID Becerra 2006 P-TN
//MNI
//Subjects=6
48 50 -6 
-44 44 2 
58 12 18 
-58 6 18 
-50 16 24 
-6 6 42 
4 6 42 
56 -30 48 
-40 -44 50 
36 -42 44 
-32 16 4 
34 18 10 
-50 14 -12 
-50 8 -2 
62 12 -8 
22 -68 -30 
-22 -4 12 
18 -10 8 
-16 -22 14 
14 -22 6 
-20 -32 -10 
-14 -50 -26 

//Becerra et al 2006#
//affected v unaffected side of face
//Table 3A in Sup. Mat.
//stimulus: heat affected side
//STUDYID Becerra 2006 P-TN
//MNI
//Subjects=6
-54 6 18 
58 12 18 
-44 44 2 
48 50 -6 
-4 16 52 
4 12 42 
-10 -4 50 
56 -30 48 
-42 -42 50 
36 -44 42 
-18 -20 12 
20 -26 10 
-48 6 -2 
62 6 0 
-54 -34 -12 
-34 16 4 
32 18 10 
-24 -4 10 
-16 -50 -24 
28 -66 -16 


//**********************************************************
//**********************************************************
//**********************************************************
//      NEW STUDIES
//**********************************************************
//**********************************************************


***********************************************************
new studies

//Painful Heat reveals hyperexcitability of the temporal pole in interictal and ictal migraine states
//contrast: noxious heat activation in the interictal migraine patients
//STUDYID Moulton 2011 P-M Thermal-H
//MNI
//subjects=11
-30 -2 44
-44 0 42
12 38 38
-20 24 50
30 26 42
32 38 24
38 32 0
42 40 -12
-14 16 56
-12 22 56
-38 -28 42
-42 -20 42
-56 -16 28
-34 -36 44
-44 -42 24
-58 -30 24
-36 -42 50
-52 -44 38
-42 -52 36
0 30 24
2 -14 28
40 20 4
36 14 -12
-38 -16 -8
10 -8 4
30 -54 -30
-30 -60 -20
14 -70 -20
-12 -22 -14
-6 -28 -20
8 -32 -10 
4 -64 -42
2 -48 -28
14 -54 -56

//Pain processing in patients with migraine: an event-related fMRI study during trigeminal nociceptive stimulation
//contrast: stimulus reltaed functional changed at 53 degrees Celsius in patients
//STUDYID Russo 2012 P-M Thermal-H
//subjects=16
50 -17 9
-50 -16 8
38 28 9
-34 28 6
5 11 33
50 -16 8
-51 -41 42
38 -5 5
-40 -2 -5
12 -21 6 
-13 -17 -1
51 -62 -6
-52 -64 9
0 -54 -11
-13 -65 -19
-7 -35 -18

//fMRI evidence of degeneration-induced neuropathic pain in diabetes: enhanced limbic and striatal activations
//contrast: group activation areas in the painful group (stim right)
//STUDYID Tseng 2012 P-N Thermal-H
//MNI
//subjects=11
-10 -42 64
-54 -16 24
64 -26 18
-2 38 10
6 38 8
-6 20 26
4 14 30
-30 24 2
40 8 -8
-48 0 44
-6 -8 64
12 -14 66
-18 6 6
24 6 -4
-4 -48 -18
6 -42 -20

//Changes in brain function and morphology in patients with recurring herpes simplex virus infections and chronic pain
//contrast: Painful > warm stimulated right side
//STUDYID Vertiainen 2009 P-CP Thermal-H
//subjects=8
58 -32 26
2 5 44
-54 2 7


//Cerebral activation during thermal stimulation of patients who have burning mouth disorder:an fMRI study
//contrast: painful vs. baseline (innocuous)
//STUDYID Albuquerque 2006 P-BMD Thermal-H 
//subjects=8
4.1 24.3 30.7
43.2 8.2 4.6
1.2 -3.9 53.2
37.4 -39.6 44.9


//fMRI reveals distinct CNS processing during symptomatic and recovered complex regional pain syndrom
//contrast: affected vs unaffected limb for brush: CRPS+ state (during allodynia-stimulated affected side)
//STUDYID Lebel 2008 P-CRPS Mech-Press
//MNI
//subjects=8
12 -4 64
-20 -4 64
-46 -20 28
44 -38 24
54 -44 36
48 -18 14
46 -32 22
-44 -66 2
36 -24 10
-58 -36 22
46 -66 4
2 22 36
44 6 8


//An fMRI study of cortical representation of mechanical allodynia in patients with neuropathic pain
//Peyron et al 2004; mechanical allodynia; patients; left stimuli; stimuli on healthy skin (giving no pain) or on allodynic skin (giving pain) in same patients; below is PAIN
//STUDYID Peyron 2004 P-NP Mech-Brush
//Subjects=27
-20 -36 60 
-60 -16 28 
66 -16 20 
-62 -24 20 
38 -8 -2 
-56 2 -2 
10 -6 42 
-34 -38 46 
32 -54 46 
62 6 28 
-56 6 28 
16 -24 68 
-14 -32 66 
4 14 48 


//Functional imaging of allodynia in complex regional pain syndrome
//Maihofner et al 2006; mechanical allodynia;right stimuli except in one;below is : ACTIVATIONS
//STUDYID Maihofner 2006 P-CRPS Mech-Brush
//subjects=12
-37 -31 47 
35 -31 48 
-33 -51 50 
32 -45 50 
-46 -36 31 
42 -39 31 
-50 -28 20 
47 -27 20 
-33 5 15 
35 10 14 
-36 -16 2 
43 -11 8 
-6 24 52 
14 29 51 
-31 39 30 
33 32 31 
-51 15 20 
51 13 24 
-3 6 29 
5 8 29 
-3 25 20 
7 24 22 
-12 -14 4 
14 -15 4 


//Brain processing during mechanical hyperalgesia in complex regional pain syndrome: a functional MRI study
//Maihofner et al 2005; mechanical; all right stimuli but one;
//STUDYID Maihofner 2005 P-CRPS Mech-Pin
//Subjects=12 
29 -34 55  
27 -22 53 
28 -53 53 
32 -51 38 
-35 -52 34 
45 -30 17 
-49 -27 14 
41 -4 3 
-40 -7 4 
8 32 49 
-16 35 49 
35 37 25 
-41 32 20 
53 24 10 
-45 20 13 
11 22 24 
-10 27 21 
7 -7 35 
-4 -12 32 


//Mechanisms of central neuropathic pain:a combined psychophysical and fMRI study in syringomyelia
//Ducreux et al 2006; mechanical and thermal; right stimuli in healthy, variable in patients (NK); healthy vs syringomyelia; below is MECHANICAL stimuli producing PAIN in ALLODYNIC PATIENTS
//STUDYID Ducreux 2006 P-SM
//Subjects=6
-22 -38 58 
58 -26 12 
-66 -23 16 
-56 -36 44 
40 30 32 
-42 36 22 
-38 51 13 
-16 -6 10 
18 12 10 
-10 6 54 
50 -58 44 
-43 -50 32 


//An fMRI study of cerebral processing of brush-evoked allodynia in neuropathic pain patients
//Schweinhardt et al 2006; mechanical; stimuli on allodynic site, four-left and four-right;
//STUDYID Schweinhardt 2006 P-NP Mech-Brush
//MNI
//Subjects=8
-26 28 2 
36 28 8 
-40 -16 14 
2 14 34 
-30 -36 66 
28 -42 66 
-60 -22 16 
56 -18 14 
-30 50 18 
-58 -34 20 
52 -34 20 
-42 0 52 
50 0 50 
-8 -10 14 
-20 -2 10 
24 14 -2 
26 -64 -24 
-28 -70 -24 


 
//Trigeminal Neuropathic Pain AltersResponses in CNS Circuits to Mechanical (Brush) and Thermal (Cold and Heat) Stimuli
//Becerra et al 2006; mechanical and thermal; right side stimuli; below is: MECHANICAL, ACTIVATIONS
//STUDYID Becerra 2006 P-TN
//MNI
//Subjects=6
32 50 30 
-34 48 20 
-56 12 14 
36 22 -12 
0 36 20 
42 10 4 
44 16 -8 
-34 24 -6 
16 -4 12 
-10 -8 10 
12 -6 6 
60 -18 38 
38 -22 46 
58 -32 20 
52 -24 14 
-60 -40 16 
-54 14 -8 
32 -62 -30 
-16 -56 -28 
46 -16 54 


//Pain Processing in Medication Overuse Headache: A Functional Magnetic Resonance Imaging (fMRI) Study
//Ferraro et al 2012; mechanical in healthy vs MOH; left stimuli; below is : MNO patients immediately after withdraw medication
//STUDYID Ferraro 2012 P-MOH Mech-Press
//MNI
//Subjects=9 
0 -22 40 
-8 10 40 
32 16 -10 
-42 -14 38 
52 -6 20 
-54 -6 14 
-58 -48 38 
-60 -50 34 

//Pain Processing in Medication Overuse Headache: A Functional Magnetic Resonance Imaging (fMRI) Study
//Ferraro et al 2012; mechanical in healthy vs MOH; left stimuli; below is : MNO patients 6 months after withdraw medication
//STUDYID Ferraro 2012 P-MOH Mech-Press
//MNI
//Subjects=9
9 -16 42 
-6 -26 46 
-34 12 -6 
38 -30 60 
-30 -26 48 
56 -12 12 
58 -48 44 
62 -32 26 
-50 -40 32 

//Brain dynamics for perception of tactile allodynia (touch-induced pain) in postherpetic neuralgia
//Contrast main effects for DMA (dynamic mechanical allodynia) touch- all data presented with stimulus on left
//STUDYID Geha 2008 P-PHN Mech-Touch
//MNI
//subjects=11
-62 -60 -6
-40 10 -6
-26 2 -16
-42 -12 -16
-30 -2 2
-6 6 44
6 2 56
42 10 0
32 2 0
36 26 -8
14 -18 -2
8 -20 -12
6 -25 -8
12 -62 -20

***************************************************************************************************
new updates

//The Role of Periaqueductal Gray and Cingulate Cortex During Suppression o Pain in COmplex Regional Pain Syndrome
//contrast: pain vs. rest (stimulus right)
//STUDYID Freund 2011 P-CRPS Electric
//MNI
//subjects=10
-46 2 -2
-52 22 32
-46 6 -20
2 30 46
-16 18 6
64 -52 18
-62 -46 36
-34 -16 20
-28 -24 42
-40 -22 52
-48 -12 20

//The Role of Periaqueductal Gray and Cingulate Cortex During Suppression o Pain in COmplex Regional Pain Syndrome
//contrast: pain vs. rest (stimulus left)
//STUDYID Freund 2011 P-CRPS Electric
//MNI
//subjects=10
-16 -22 22
-2 4 14
16 -20 24
24 54 30
60 -48 42
-28 -48 0
48 -20 46

//UPDATED TO 2015

//STUDYID Pukall 2005 P-VS Mech A
//Subjects=14
58	-22	22
-56	-22	24
40	-6	12
-40	-4	8
-16	8	2
-60	-26	38
60	4	36
-56	4	38
54	10	12
-58	6	22
-52	-16	16
-30	14	6
32	20	0
54	-6	10
-10	24	34
