# Supplementary material for: Functional reorganisation in chronic pain and neural correlates of pain sensitisation: A coordinate based meta-analysis of 266 cutaneous pain fMRI studies
Source: Neurosci Biobehav Rev. 2016 Sep;68:120–33. doi: 10.1016/j.neubiorev.2016.04.001 (PMC5554296; doi:10.1016/j.neubiorev.2016.04.001)
Supplement: Supplementary File [file mmc3.zip › Pain_CBMA_data/Noxious CP.txt]

//experiment=5
//GROUP=4
//CONDITIONID 
//CONTRASTID 
//STUDYID   SCHWEINHARDT 2006 P-NP MECH-BRUSH
//subjects=8
-25.037500 24.268700 7.954600 
32.266499 23.448500 14.251400 
-38.240299 -17.699699 14.565400 
0.462500 8.304700 35.700802 
-29.647900 -40.908901 59.356201 
24.010900 -46.776901 59.708000 
-56.786301 -23.367500 15.516400 
50.593300 -20.023701 15.848000 
-28.875099 43.389500 24.114799 
-55.011501 -34.904701 18.056801 
46.782501 -35.432701 19.728800 
-40.501099 -6.094300 49.859001 
44.659302 -6.361700 49.472599 
-8.613100 -12.263700 15.581600 
-19.651501 -4.404900 12.536000 
21.246099 11.334700 3.908800 
23.169300 -59.423500 -22.580999 
-26.816700 -64.753899 -23.931601 


//experiment=7
//GROUP=6
//CONDITIONID 
//CONTRASTID 
//STUDYID   BALIKI 2008 P-OA MECH-PRESS
//subjects=5
-34.305099 37.010700 12.608400 
-34.173500 25.187700 -1.121400 
-8.701500 16.328100 30.900801 
44.716499 6.854900 48.924000 
0.117700 0.276300 60.158199 
-34.367901 3.647300 7.644800 
37.907700 3.969700 1.691200 
23.077700 3.872300 3.232800 
-19.330700 -5.692500 -12.804400 
11.868100 -18.776899 4.500800 
-8.476700 -22.223499 2.028400 
-51.337898 -27.819500 22.393600 
46.749699 -30.191500 23.828199 


//experiment=10
//GROUP=9
//CONDITIONID 
//CONTRASTID 
//STUDYID   PARKS 2011 P-OA MECH-PRESS
//subjects=14
-38.228298 40.877499 30.925400 
35.756500 40.145100 35.710999 
5.967700 7.927500 39.361599 
-30.547501 22.782700 4.117200 
30.476900 20.254299 8.513400 
-54.740700 7.305100 9.448400 
37.970501 37.333099 6.654800 
5.726500 -4.819500 54.365200 
-56.861900 -25.753300 20.694201 
55.994499 -24.824100 26.294800 
49.060101 13.402300 0.971800 
-55.190701 -32.571899 32.688400 
48.359299 -42.948101 38.862202 
-19.373100 -4.177700 -9.058200 
-12.148700 7.258500 8.362800 
11.864500 6.785300 12.327600 
-25.147499 -9.443100 6.560600 
21.122900 -0.541300 9.988400 
-8.480700 -5.803100 7.187400 
13.648100 -19.309099 9.885600 
2.708100 -27.173901 -5.458200 
-2.844300 -27.145100 -5.549400 


//experiment=13
//GROUP=12
//CONDITIONID 
//CONTRASTID 
//STUDYID   BALIKI 2006 P-CLBP THERMAL-H
//subjects=11
-30.329100 -54.199299 -35.603001 
-2.898700 -84.207497 -18.163200 
32.266102 14.306700 11.583600 
45.164501 1.022900 12.345000 
9.609700 -60.159100 23.964199 
55.984501 -37.692299 23.273800 
35.218899 -60.694901 47.768799 
30.161301 32.546902 36.698200 
2.124100 -2.240300 47.341801 
-34.254299 11.796900 1.212000 


//experiment=15
//GROUP=14
//CONDITIONID 
//CONTRASTID 
//STUDYID   BECERRA 2006 P-TN THERMAL
//subjects=6
43.589298 45.105499 3.882800 
-41.656300 39.260700 9.093800 
52.468899 7.566300 22.097000 
-54.891899 2.533500 19.804001 
-47.535500 11.288500 26.163000 
-7.054300 0.193500 42.012001 
2.199700 0.145500 42.164001 
50.163300 -34.164299 45.130001 
-38.732300 -46.920101 44.219398 
31.673700 -44.899101 40.196800 
-30.642300 12.944100 8.588600 
30.368099 13.967900 15.122800 
-47.115501 12.560900 -6.140000 
-47.247898 6.100300 2.254200 
56.477299 9.811700 -1.044600 
19.528900 -62.608101 -28.349400 
-21.530701 -6.432700 14.113800 
15.518100 -11.865900 10.622400 
-16.045099 -23.404499 14.400400 
11.811300 -22.851700 7.717200 
-19.487499 -30.610901 -7.961000 
-13.789500 -46.014900 -23.737600 

//experiment=15
//GROUP=14
//CONDITIONID 
//CONTRASTID 
//STUDYID   BECERRA 2006 P-TN THERMAL
//subjects=6
-51.190300 2.514300 19.864799 
52.468899 7.566300 22.097000 
-41.656300 39.260700 9.093800 
43.589298 45.105499 3.882800 
-5.297500 8.628900 51.849400 
2.214100 5.735100 42.693802 
-10.874300 -9.800100 48.207401 
50.163300 -34.164299 45.130001 
-40.578300 -45.047298 44.365601 
31.692499 -46.588100 38.235401 
-17.867500 -21.357500 12.761800 
17.306900 -26.955299 11.024800 
-45.401901 4.227500 2.108000 
56.368500 3.525300 5.564800 
-50.932301 -32.136700 -10.439200 
-32.493099 12.953700 8.558200 
28.517300 13.977500 15.092400 
-23.357901 -6.248900 12.298600 
-15.663900 -46.179501 -21.983200 
24.920900 -61.993099 -15.588000 

//experiment=17
//GROUP=16
//CONDITIONID 
//CONTRASTID 
//STUDYID   BALIKI 2010 P-CLBP THERMAL-H
//subjects=16
33.886101 23.560101 32.306400 
1.958500 -12.601500 57.167599 
4.135700 6.248100 37.369801 
-37.922699 15.716700 -0.280400 
34.182499 3.814700 3.415200 
54.171700 -31.918900 21.988400 
-47.716702 -32.087700 27.455601 
35.209702 -55.279499 50.083401 
-33.241501 -52.886902 47.350399 
33.564098 -2.577700 49.643398 
-38.693100 -13.730900 50.967800 
15.522500 -19.144501 8.131200 
-14.113900 -19.165100 9.429600 
23.054100 3.698100 5.017600 
-23.263500 -5.552100 5.159400 
6.469300 -66.964104 -21.776199 
-25.475500 -64.869499 15.717600 


//experiment=6
//GROUP=22
//CONDITIONID 
//CONTRASTID 
//STUDYID   JENSEN 2010 P-FM MECH-PRESS
//subjects=83
8.317300 -23.127899 -8.583400 
-23.135900 -0.954700 -3.411400 
-27.815500 -30.087700 64.015800 
-38.268700 -19.737101 16.173599 
0.500500 14.068500 34.445801 
-50.992298 -1.507500 3.271800 
50.668900 -17.637899 10.670200 
-24.932301 -51.721100 -22.665001 
-36.195099 3.831100 5.829600 
-10.307900 -5.619300 5.372200 

//experiment=7
//GROUP=23
//CONDITIONID 
//CONTRASTID 
//STUDYID   PUJOL 2009 P-FM MECH-PRESS
//subjects=9
-51.000000 -27.000000 43.000000 
54.000000 -15.000000 48.000000 
-48.000000 -20.000000 18.000000 
56.000000 -16.000000 23.000000 
-33.000000 -3.000000 8.000000 
-45.000000 -8.000000 6.000000 
39.000000 17.000000 -1.000000 
0.000000 -1.000000 44.000000 
0.000000 0.000000 55.000000 
-27.000000 3.000000 -3.000000 
15.000000 12.000000 -1.000000 
56.000000 10.000000 16.000000 


//experiment=9
//GROUP=24
//CONDITIONID 
//CONTRASTID 
//STUDYID   FERRARO 2012 P-MOH MECH-PRESS
//subjects=9
-1.545500 -25.745899 37.846001 
-8.871900 4.103700 40.549999 
28.748501 13.856300 -2.932200 
-40.369499 -17.917299 36.129200 
46.849701 -9.347900 22.201200 
-51.171902 -8.316500 15.235600 
-55.257500 -49.514900 32.883801 
-57.065899 -51.020100 29.107201 

//experiment=9
//GROUP=24
//CONDITIONID 
//CONTRASTID 
//STUDYID   FERRARO 2012 P-MOH MECH-PRESS
//subjects=9
6.773900 -20.373699 40.297401 
-7.178300 -29.966101 42.756001 
-32.384701 10.098300 -0.719000 
33.364498 -35.123100 55.565201 
-29.411501 -30.025101 44.175999 
50.631302 -14.259900 14.593000 
52.018101 -50.594299 40.001400 
55.970501 -34.140099 25.411800 
-47.764301 -41.577900 28.357401 

//experiment=11
//GROUP=25
//CONDITIONID 
//CONTRASTID 
//STUDYID   DIERS 2012 P-FM MECH-IS
//subjects=10
-4.156900 20.265301 38.557499 
-34.284698 17.969700 5.399700 
40.651100 9.196500 5.836200 
-20.730700 -14.674200 21.454201 
15.523700 8.280900 16.134600 

//experiment=12
//GROUP=26
//CONDITIONID 
//CONTRASTID 
//STUDYID   JENSEN 2012 P-FM MECH-PRESS
//subjects=40
52.690498 3.718700 3.719200 
-49.255100 -9.666700 9.735000 
-39.734299 -58.922901 -25.399401 
17.270500 3.848100 22.951000 
-2.956700 -7.869300 8.886800 
-28.987499 -45.173100 6.714000 

//experiment=13
//GROUP=27
//CONDITIONID 
//CONTRASTID 
//STUDYID   KIM 2011 P-FM MECH-PRESS
//subjects=19
-34.390900 17.185801 13.431300 
35.050098 30.799801 15.895800 
-40.462898 -49.678799 34.019402 
54.188301 -29.968599 21.272600 
-15.112900 24.162901 27.931200 
-53.902901 0.256500 14.199900 
46.096699 -5.328900 9.957300 
-42.663700 -1.550700 3.408600 
46.174702 -2.011500 4.867800 
-12.345100 -6.071700 19.708500 
12.647900 -3.406500 20.383801 
-45.447102 -4.331100 3.098100 
46.167500 -4.806300 4.602900 
36.160301 -5.310200 -9.126900 

//experiment=14
//GROUP=28
//CONDITIONID 
//CONTRASTID 
//STUDYID   FREUND 2011 P-CRPS ELECTRIC
//subjects=10
-43.560699 0.491500 1.785200 
-49.466301 16.190901 33.801601 
-43.338699 5.785700 -13.924800 
0.359300 22.165100 47.822399 
-15.854700 14.556300 10.793200 
57.867699 -52.084900 16.537001 
-58.930698 -47.458302 31.214800 
-32.758701 -18.251101 20.011000 
-27.485100 -27.648899 39.028599 
-38.703098 -26.599100 47.946800 
-45.704700 -14.457500 20.151400 

//experiment=15
//GROUP=29
//CONDITIONID 
//CONTRASTID 
//STUDYID   FREUND 2011 P-CRPS ELECTRIC
//subjects=10
-16.139500 -24.101299 21.539600 
-3.027100 0.749900 16.909000 
13.454500 -22.565901 23.987400 
20.964500 45.811501 35.997601 
53.892502 -50.429699 38.247002 
-27.047100 -46.349098 -0.571400 
42.807701 -24.635700 44.106602 

//experiment=16
//GROUP=29
//CONDITIONID 
//CONTRASTID 
//STUDYID   MOULTON 2011 P-M THERMAL-H
//subjects=11
-29.306700 -7.318300 42.725601 
-42.233898 -5.213700 40.904598 
9.726900 30.266701 41.541599 
-20.061100 16.332701 50.527802 
26.308100 18.652700 44.325199 
28.400101 31.390100 29.351999 
34.221298 27.862101 7.495800 
38.083698 36.340900 -2.445800 
-14.598700 8.328500 55.266998 
-12.733500 13.908500 55.827202 
-36.748699 -31.327299 38.523399 
-40.431099 -23.855301 39.168999 
-53.211899 -18.842300 26.815800 
-33.089901 -38.973499 39.662601 
-42.122299 -42.773102 21.132799 
-55.049099 -31.526699 21.979601 
-35.025902 -45.076099 44.456799 
-49.695499 -45.817299 33.328201 
-40.437099 -53.143902 30.989000 
-1.231900 24.090900 28.159201 
0.466100 -17.257500 27.874001 
35.996101 16.324900 10.036200 
32.468899 12.148100 -4.832800 
-36.129902 -15.793100 -5.037000 
8.166900 -9.615900 7.107800 
26.965700 -49.604099 -26.991600 
-28.690701 -55.776699 -19.509399 
12.002900 -65.303902 -19.723600 
-12.013100 -20.984900 -10.526000 
-6.404300 -26.080700 -16.319000 
6.423700 -30.745300 -7.535400 
3.022900 -57.750099 -38.978600 
1.045300 -44.054298 -25.102600 
12.466100 -47.262699 -50.437199 

//experiment=17
//GROUP=30
//CONDITIONID 
//CONTRASTID 
//STUDYID   RUSSO 2012 P-M THERMAL-H
//subjects=16
50.000000 -17.000000 9.000000 
-50.000000 -16.000000 8.000000 
38.000000 28.000000 9.000000 
-34.000000 28.000000 6.000000 
5.000000 11.000000 33.000000 
50.000000 -16.000000 8.000000 
-51.000000 -41.000000 42.000000 
38.000000 -5.000000 5.000000 
-40.000000 -2.000000 -5.000000 
12.000000 -21.000000 6.000000 
-13.000000 -17.000000 -1.000000 
51.000000 -62.000000 -6.000000 
-52.000000 -64.000000 9.000000 
0.000000 -54.000000 -11.000000 
-13.000000 -65.000000 -19.000000 
-7.000000 -35.000000 -18.000000 

//experiment=18
//GROUP=31
//CONDITIONID 
//CONTRASTID 
//STUDYID   VERTIAINEN 2009 P-CP THERMAL-H
//subjects=8
58.000000 -32.000000 26.000000 
2.000000 5.000000 44.000000 
-54.000000 2.000000 7.000000 

//experiment=19
//GROUP=32
//CONDITIONID 
//CONTRASTID 
//STUDYID   VACHON-PRESSEAU 2013B P-CBP THERMAL-H
//subjects=16
-7.130300 -11.334100 44.521999 
2.123300 -20.523899 42.006199 
-32.820301 -24.189100 23.050800 
32.042900 -18.412901 19.290199 
43.185699 -12.706700 18.217600 
-53.188702 -27.809900 22.363199 
54.418499 0.974900 12.497000 
-51.119900 -6.104900 11.842600 
7.383300 -17.227699 65.829597 
-12.112300 -23.544901 -3.563400 
-13.108700 -41.866299 68.553802 
3.571700 -50.920300 64.374802 
0.837700 -43.758900 -8.862800 
17.967300 -31.219500 -41.617401 
2.564500 -73.928101 -8.088400 

//experiment=20
//GROUP=33
//CONDITIONID 
//CONTRASTID 
//STUDYID   COOK 2004 P-FM THERMAL-H
//subjects=9
-40.000000 16.000000 8.000000 
-54.000000 -30.000000 16.000000 
-44.000000 44.000000 10.000000 
64.000000 -28.000000 18.000000 
34.000000 16.000000 12.000000 

//experiment=21
//GROUP=34
//CONDITIONID 
//CONTRASTID 
//STUDYID   ALBUQUERQUE 2006 P-BMD THERMAL-H 
//subjects=8
4.100000 24.299999 30.700001 
43.200001 8.200000 4.600000 
1.200000 -3.900000 53.200001 
37.400002 -39.599998 44.900002 

//UPDATED TO 2015

//STUDYID Kim 2013 P-FM Mech
//MNI
//subjects=21
58	-28	20
58	16	24
26	-72	-20
60	-50	-2
38	2	52
28	4	-4
38	-18	6
-28	-62	-26
-58	-52	4
-34	18	40	
-62	-22	22
-46	-54	46
-16	-14	24

//STUDYID Kamping 2013 P-FM Thermal
//MNI
//subjects=16
-30	18	6
33	27	6

//STUDYID Lloyd 2014 P-CLBP Thermal
//MNI
//subjects=24
48	14	0
-48	30	8
36	22	-4
-38	4	2
50	14	-6
-46	18	22
-14	8	0
30	6	-2
