# Supplementary material for: Functional reorganisation in chronic pain and neural correlates of pain sensitisation: A coordinate based meta-analysis of 266 cutaneous pain fMRI studies
Source: Neurosci Biobehav Rev. 2016 Sep;68:120–33. doi: 10.1016/j.neubiorev.2016.04.001 (PMC5554296; doi:10.1016/j.neubiorev.2016.04.001)
Supplement: Supplementary File [file mmc3.zip › Pain_CBMA_data/OS-FM CP.txt]

//experiment=9
//GROUP=8
//CONDITIONID 
//CONTRASTID 
//STUDYID   FERRARO 2012 P-MOH MECH-PRESS
//subjects=9
-1.545500 -25.745899 37.846001 
-8.871900 4.103700 40.549999 
28.748501 13.856300 -2.932200 
-40.369499 -17.917299 36.129200 
46.849701 -9.347900 22.201200 
-51.171902 -8.316500 15.235600 
-55.257500 -49.514900 32.883801 
-57.065899 -51.020100 29.107201 

//experiment=9
//GROUP=8
//CONDITIONID 
//CONTRASTID 
//STUDYID   FERRARO 2012 P-MOH MECH-PRESS
//subjects=9
6.773900 -20.373699 40.297401 
-7.178300 -29.966101 42.756001 
-32.384701 10.098300 -0.719000 
33.364498 -35.123100 55.565201 
-29.411501 -30.025101 44.175999 
50.631302 -14.259900 14.593000 
52.018101 -50.594299 40.001400 
55.970501 -34.140099 25.411800 
-47.764301 -41.577900 28.357401 

//experiment=14
//GROUP=14
//CONDITIONID 
//CONTRASTID 
//STUDYID   FREUND 2011 P-CRPS ELECTRIC
//subjects=10
-43.560699 0.491500 1.785200 
-49.466301 16.190901 33.801601 
-43.338699 5.785700 -13.924800 
0.359300 22.165100 47.822399 
-15.854700 14.556300 10.793200 
57.867699 -52.084900 16.537001 
-58.930698 -47.458302 31.214800 
-32.758701 -18.251101 20.011000 
-27.485100 -27.648899 39.028599 
-38.703098 -26.599100 47.946800 
-45.704700 -14.457500 20.151400 

//experiment=15
//GROUP=15
//CONDITIONID 
//CONTRASTID 
//STUDYID   FREUND 2011 P-CRPS ELECTRIC
//subjects=10
-16.139500 -24.101299 21.539600 
-3.027100 0.749900 16.909000 
13.454500 -22.565901 23.987400 
20.964500 45.811501 35.997601 
53.892502 -50.429699 38.247002 
-27.047100 -46.349098 -0.571400 
42.807701 -24.635700 44.106602 

//experiment=16
//GROUP=16
//CONDITIONID 
//CONTRASTID 
//STUDYID   MOULTON 2011 P-M THERMAL-H
//subjects=11
-29.306700 -7.318300 42.725601 
-42.233898 -5.213700 40.904598 
9.726900 30.266701 41.541599 
-20.061100 16.332701 50.527802 
26.308100 18.652700 44.325199 
28.400101 31.390100 29.351999 
34.221298 27.862101 7.495800 
38.083698 36.340900 -2.445800 
-14.598700 8.328500 55.266998 
-12.733500 13.908500 55.827202 
-36.748699 -31.327299 38.523399 
-40.431099 -23.855301 39.168999 
-53.211899 -18.842300 26.815800 
-33.089901 -38.973499 39.662601 
-42.122299 -42.773102 21.132799 
-55.049099 -31.526699 21.979601 
-35.025902 -45.076099 44.456799 
-49.695499 -45.817299 33.328201 
-40.437099 -53.143902 30.989000 
-1.231900 24.090900 28.159201 
0.466100 -17.257500 27.874001 
35.996101 16.324900 10.036200 
32.468899 12.148100 -4.832800 
-36.129902 -15.793100 -5.037000 
8.166900 -9.615900 7.107800 
26.965700 -49.604099 -26.991600 
-28.690701 -55.776699 -19.509399 
12.002900 -65.303902 -19.723600 
-12.013100 -20.984900 -10.526000 
-6.404300 -26.080700 -16.319000 
6.423700 -30.745300 -7.535400 
3.022900 -57.750099 -38.978600 
1.045300 -44.054298 -25.102600 
12.466100 -47.262699 -50.437199 

//experiment=17
//GROUP=17
//CONDITIONID 
//CONTRASTID 
//STUDYID   RUSSO 2012 P-M THERMAL-H
//subjects=16
50.000000 -17.000000 9.000000 
-50.000000 -16.000000 8.000000 
38.000000 28.000000 9.000000 
-34.000000 28.000000 6.000000 
5.000000 11.000000 33.000000 
50.000000 -16.000000 8.000000 
-51.000000 -41.000000 42.000000 
38.000000 -5.000000 5.000000 
-40.000000 -2.000000 -5.000000 
12.000000 -21.000000 6.000000 
-13.000000 -17.000000 -1.000000 
51.000000 -62.000000 -6.000000 
-52.000000 -64.000000 9.000000 
0.000000 -54.000000 -11.000000 
-13.000000 -65.000000 -19.000000 
-7.000000 -35.000000 -18.000000 

//experiment=18
//GROUP=18
//CONDITIONID 
//CONTRASTID 
//STUDYID   VERTIAINEN 2009 P-CP THERMAL-H
//subjects=8
58.000000 -32.000000 26.000000 
2.000000 5.000000 44.000000 
-54.000000 2.000000 7.000000 

//experiment=19
//GROUP=19
//CONDITIONID 
//CONTRASTID 
//STUDYID   VACHON-PRESSEAU 2013B P-CBP THERMAL-H
//subjects=16
-7.130300 -11.334100 44.521999 
2.123300 -20.523899 42.006199 
-32.820301 -24.189100 23.050800 
32.042900 -18.412901 19.290199 
43.185699 -12.706700 18.217600 
-53.188702 -27.809900 22.363199 
54.418499 0.974900 12.497000 
-51.119900 -6.104900 11.842600 
7.383300 -17.227699 65.829597 
-12.112300 -23.544901 -3.563400 
-13.108700 -41.866299 68.553802 
3.571700 -50.920300 64.374802 
0.837700 -43.758900 -8.862800 
17.967300 -31.219500 -41.617401 
2.564500 -73.928101 -8.088400 

//experiment=21
//GROUP=21
//CONDITIONID 
//CONTRASTID 
//STUDYID   ALBUQUERQUE 2006 P-BMD THERMAL-H 
//subjects=8
4.100000 24.299999 30.700001 
43.200001 8.200000 4.600000 
1.200000 -3.900000 53.200001 
37.400002 -39.599998 44.900002 

//STUDYID Lloyd 2014 P-CLBP Thermal
//MNI
//subjects=24
52	14	-12
-54	10	-20
44	22	-16
-44	22	-8
40	16	-12
10	-2	-18
30	-2	-8
-52	0	-2
-4	-56	-18
6	-52	-20
-54	-20	28

//STUDYID Lloyd 2014 P-CLBP Thermal
//MNI
//subjects=24
48	14	0
-48	30	8
36	22	-4
-38	4	2
50	14	-6
-46	18	22
-14	8	0
30	6	-2
