# Supplementary material for: Functional reorganisation in chronic pain and neural correlates of pain sensitisation: A coordinate based meta-analysis of 266 cutaneous pain fMRI studies
Source: Neurosci Biobehav Rev. 2016 Sep;68:120–33. doi: 10.1016/j.neubiorev.2016.04.001 (PMC5554296; doi:10.1016/j.neubiorev.2016.04.001)
Supplement: Supplementary File [file mmc3.zip › Pain_CBMA_data/Thermal HC.txt]

//Peltz et al 2011# noxious heat 
//stimulus location:Heat, left volar forearm
//STUDYID Peltz 2011 HC Thermal 
//TAL
//subjects=11
33 15 5 
-32 15 6 
36 -8 16 
-35 -1 8 
50 12 15 
-49 11 7 
53 -12 18 
-50 -5 10 
53 -27 47 
50 -36 37 
-56 -30 28 
36 42 23 
-30 42 24 
7 5 61
-5 2 67 
40 5 45 
-26 2 61 
0 17 35 
-2 -29 26 
49 -36 35 
14 2 7 
-19 7 7 


//Peltz et al 2011# noxious cold 
//stimulus location:Cold, left volar forearm
//STUDYID Peltz 2011 HC Thermal
//TAL
//subjects=11
35 18 8 
-32 9 12 
34 -15 20  
-32 0 17 
51 11 8 
-46 15 4 
51 -8 14 
54 -21 26 
55 -32 42 
-53 -25 25 
42 39 15 
-46 35 15 
43 -3 55 
-35 -5 49 
7 -11 31 
3 18 45 
-1 17 43 
33 -44 41 


//Bornhovd et al 2002#pain intensity 
//Stimulus: LEFT hand, painful heat stimuli; infra-red laser
//STUDYID Bornhovd 2002 HC Thermal-H
//MNI305
//subjects=9
54 30 21 
-48 27 21 
33 6 27 
-48 9 21 
45 -51 54 
-36 -60 57 
51 -27 45 
-42 -21 54 
-6 54 12 
-6 36 -12 
42 -12 6 
-45 -18 12 
51 15 -9 
-45 12 -9 
36 9 0 
-42 9 -6 
24 0 -24 
-27 0 -27 


//Brooks et al	2005#Face> Hand+Foot  
//stimulus: RIGHT foot, RIGHT hand; thermal resistor 
//STUDYID Brooks 2005 HC Thermal-H  
//MNI
//subjects=14
-36 24 -6 
 38 16 2 
-38 4 4 
40 12 -4 
-38 -10 10 
 -56 -18 14 
62 -26 14 
-26 4 -8 
28 12 -8 
44 20 -10 
-12 -8 4 
16 -10 4 
4 -16 4 
-14 -16 4  
58 -32 20 


//Brooks et al	2005#Hand> Face+Foot
//stimulus: RIGHT foot, RIGHT lower lip; thermal resistor
//STUDYID Brooks 2005 HC Thermal-H
//MNI  
//subjects=14
-32 22 0 
 38 16 0 
-36 12 0 
 38 12 2 
-38 -16 8 
 64 -26 14 
-22 8  -10 
 24 12 -6 
 46 24 -12 
 12 -8 4  
6 -16 -2 
-58 -28 14 
 56 -28 18 

//Brooks et al	2005#Foot> Hand+Face
//stimulus: RIGHT foot, lower lip, hand; thermal resistor
//STUDYID Brooks 2005 HC Thermal-H
//MNI
//subjects=14
-34 22 -4 
 38 14 0 
-40 8 -2 
-38 -18 8
-56 -10 4 
-22 14 -6 
 26 16 -2 
 46 22 -12 


//Boly et al	2007#Baseline+stimuli perception
//stimulus: LEFT hand; infra-red laser
//STUDYID Boly 2007A HC Thermal-H
//MNI	  
//subjects=24
 42 38 28 
-54 6 30 
 44 42 10 
 26 -50 38 
-44 -36 46 
6 24 44 
 6 -12 2 
0 16 32 
 36 10 -10 
-50 8 0 


//Boly et al	2007#stimuli perception>baseline
//stimulus: LEFT hand; infra-red laser	
//STUDYID Boly 2007B HC Thermal-H
//MNI  
//subjects=24
46 44 12 
 48 36 26 
-50 4 30 
 18 -68 54 
-38 -46 46 
 6 24 44 
 6 -54 -32 


//Derbyshire et al 2009#T3 constant>T3 offset
//stimulus: thermal, both forearms	
//STUDYID Derbyshire 2009B HC Thermal-H
//MNI  
//subjects=12
 16 -26 8 
 -2 24 32 
 -2 28 10 
 -60 -54 20 
16 68 12 


//Dube et al 2009#Pain - warm
//stimulus: LEFT leg; thermal  
//STUDYID Dube 2009 HC Thermal-H
//MNI
//subjects=12
-56 -36 36 
 64 -28 24 
 64 -36 24 
-64 -32 28 
 36 8 12
 36 20 -4 
-32 28 -8 
-40 0 -12 
-36 -12 0 
 0 16 32 
 4 24 24 
 0 28 40 
-24 0 -16 
-16 -8 16 
-8 -16  8 
-8 -16 -4 
 8 -12  8 
8 20 68 
 4 16 56 
 8 24 60 
-56 8 12 
 52 0 52 
-52 16 -12 
 52 16 -12 
 52 -48 -4 
 16 8 20 
 8 16 8 
-20 24 8 
-20 12 12 
 32 8 -8 
 28 -4 8 
 28 16 -8 
-24 20 -4 
-24 -76 -48 
-44 -52 -36 
-28 -72 -28 
-32 -56 -52 
 20 -72 -24 
 16 -80 -28 
 28 -68 -28 
-28 -40 -48 


//Dunckley et al 2005#Midline back > Left foot+Rectum 
//10 right handed subjects
//Stimulus: Left foot; thermal resistor
//STUDYID Dunckley 2005 HC Thermal-H
//MNI 
//subjects=10
 36 20 -6 
-36 14 0 
38 -20 0 
-40 -16 -8 
 2 20 22 
-4 22 24 
 56 -26 24 
-52 -28 18 
 6 -20 -2 
-10 -18 0 
 14 2 -2 
-18 0 -2 
 8 -16 -10 
-6 -20 -12 
 4 2 48 
-4 2 46 
 60 -40 32 
-44 -36 44 
-32 40 24 


//Dunckley et al 2005#Left foot > Rectum+Midline back 
//10 right handed subjects
//Stimulus: Left foot; thermal resistor 
//STUDYID Dunckley 2005 HC Thermal-H
//MNI
//subjects=10
42 8 -12 
-34 16 4 
 38 -14 -8 
-36 -18 4 
 10 -6 40 
-8 20 26 
 58 -24 26 
-58 -22 22 
 6 -18 0 
-4 -16 -2 
 12 2 -2 
-12 2 -2 
 2 -30 -8 
-10 -14 -8 
 4 10 52 
-8 2 60 
 50 -32 42 
-52 -38 28 

//Bingel et al 2002#Left hand + Right hand stimulation
//stimulus: infrared laser to both hands randomly  
//STUDYID Bingel 2002 HC Thermal-H
//MNI
//subjects=14
21 -21 -9 
 18 -6 -18 
 9 -12 3 
 39 -54 30 
 21 9 -6 
 12 -12 -6 
-21 -21 -12 
-15 -6 -15 
-9 -15 3 
 39 -57 -27 
-27 9 -3 
-6 -21 -6 


//Strigo et al 2003#Thermal>rest  
//stimulus: thermal; upper chest (middle)
//STUDYID Strigo 2003 HC Thermal-H
//MNI
//subjects=7
 32 12 8 
32 24 6 
-36 2 16 
-36 12 10 
36 -4 -6 
-42 0 2 
36 -20 14 
-28 -22 6 
54 -38 32 
-56 -24 16 
42 50 -2 
38 -50 42 
-34 -48 38 
54 -36 44 
-60 -38 38 
-2 -26 28 
-10 0 42 
-16 -14 6 
36 -56 -44 
28 -56 -30 
-40 -52 -44 
-26 -66 -32 
4 -58 -30 
26 6 4 
-30 -6 6 


//Tseng et al 2010#Noxious heat>rest 
//12 healthy right-handed volunteers
//stimulus: RIGHT foot; thermal 
//STUDYID Tseng 2010B HC Thermal-H
//MNI
//subjects=12
-64 -26 18 
 58 -24 22 
-36 -20 6 
 38 -2 6 
-14 -44 64 
 48 2 48 
 10 -18 -12 
-30 34 10 
 40 54 14 
 48 18 30 
-40 14 -8 
-52 8 22 
 26 10 -20 
 50 12 22 
 54 18 18 
-34 16 6 
 36 16 2 
-18  -62 -26 
 36 -52 -38 
-14 -6 72 
 10 16 56 
-4 -30 70 
-14 -8 6 
 10 -6 8 
-6 2 40 
-4 4 42 
 2 2 44 
 2 20 32 
-30 -18 8
 20 10 -10 
-6 -18 -14 


//Apkarian et al 2000#Large area>small area  
//7 right handed subjects
//stimulus: RIGHT hand fingers; hot water thermal 
//STUDYID Apkarian 2000B HC Thermal-H
//TAL
//subjects=7
-46 -10 6 
-58 -20 28 
-50 -22 32 


//Becerra et al 2001#Early phase stimulation 
//stimulus: LEFT hand*; thermal
//assumption from Becerra 1999
//STUDYID Becerra 2001 HC Thermal-H
//TAL 
//subjects=8
3	0	56 
15	-6	62 
12	9	50 
-40	3	12 
15	-21	62 
37	24	6 
-62	6	6 
21	33	-6 
56	-21	18 
53	-30	37 
-62	-42	31 
34	-6	9 
-46	-9	6 
-43	-18	18 
56	3	6 
-62	-15	12 
-31	-18	-28 
3	3	43  
-6	12	25 
0	0	34 
12	-27	37 
18	-6	0 
-12	15	3 
9	9	9 
9	-15	3 
-12	-18	9 
0	-21	-3 
-15	-21	-25 
-31	-42	-25 
28	-51	-40 
-25	-54	-21 


//Becerra et al 2001#Late phase stimulation  
//stimulus: LEFT hand*; thermal
//assumption from Becerra 1999
//STUDYID Becerra 2001 HC Thermal-H
//TAL
//subjects=8
-15	42	46 
12	9	50 
-18	-3	40 
-6	3	53 
53	3	28 
25	-12	53 
-28	-12	62 
-37	33	21 
40	39	-6 
28	39	21 
-46	36	6 
43	27	18 
-34	24	12 
50	15	6 
-43	6	12 
53	-12	18 
28	-30	62 
-25	-60	46 
53	-24	34 
-65	-27	28 
53	-36	28 
-40	-48	28 
9	-42	46 
31	18	12 
34	6	9 
-65	-15	3 
-50	-12	-15 
-56	-45	3 
-65	-48	0 
50	-51	6 
-46	-54	6 
-50	-30	-9 
28	-15	-31 
-40	-42	-6 
-34	-57	-9 
-31	-6	-25 
9	39	0 
0	-9	43 
-3	-27	28 
-6	-60	12 
6	-18	6 
-15	-18	9 
-18	0	15 
-21	-18	-3 
3	-21	-21 
25	-45	-25 
-28	-45	-40 
12	-48	-18 
-28	-54	-31 
-18	-54	-12 

 
//Davis et al 2002#Prickle sensation>deep cold sensation 
//stimulus: RIGHT hand; cold evoced prickle
//STUDYID Davis 2002 HC Thermal-C
//TAL 
//subjects=7
 2 10 36 
 -40 7 6 
 38 10 9 
 -58 -14 15 
 -40 -44 48 
 32 -53 48 
 -52 -26 45 
 -58 -41 30 
 56 -26 33 
 2 -11 54 
 -43 4 36 
 -31 -11 54 
 50 4 24 
 -19 16 3 
 2 -20 6 
 -37 53 30 
 38 28 33 
 42 49 12 
 29 -26 57 


//Tracey et al 2000#Heat  
//Stimulus: LEFT hand; hot(46c) 
//Right handed male subjects
//Separated hot and cold; Laura joined them
//STUDYID Tracey 2000 HC Thermal
//TAL  
//subjects=6
37	45	3 
40	21	6 
53	6	12 
56	-12	12 
31	-42	59 
9	-36	28 
-40	18	6 
-21	0	-3 
6	-18	15 
12	-27	3 
-3	12	40 
-12	12	31 
-9	-33	46 


//Tracey et al 2000#Heat  
//Stimulus: LEFT hand; cold(5c)
//Right handed male subjects
//Separated hot and cold; Laura joined them
//STUDYID Tracey 2000 HC Thermal
//TAL
//subjects=6
28	54	3 
46	39	9 
0	0	46 
46	-12	12 
-40	-48	43 
-65	-45	21 
40	9	0 
25	6	15 
3	-12	12 
12	-30	6 
-3	12	40 
0	-33	37 


//Veldhuijen et al 2009#Prickling 
//separated pricking and burning; Laura put them together
//9 right handed
//Stimulus: infrared laser; LEFT foot
//STUDYID Veldhuijen 2009 HC Thermal-H
//TAL
//subjects=10
-8	-1	9 
6	-2	7 
-37	14	8 
-37	-8	16 
39	5	19 
-2	17	30 
36	3	24 
-57	-33	25 
50	-30	15 
-36	-50	-29 


//Veldhuijen et al 2009#Burning 
//separated pricking and burning; Laura put them together
//9 right handed
//Stimulus: infrared laser; LEFT foot
//STUDYID Veldhuijen 2009 HC Thermal-H
//TAL
//subjects=10
-5	-17	10  
11	-3	13 
-39	11	3 
-30	-5	19 
43	17	20 
-1	19	37 
42	12	31 
-56	-39	26 
47	-37	20 
-38	-53	-37 


//Bingel et al 2006#Laser pain>no pain 
//right handed subjects
//Stimulus: infrared laser; LEFT and RIGHT hand
//STUDYID Bingel 2006 HC Thermal-H
//MNI
//subjects=19
42	-42	48 
57	-21	21 
39	-6	0 
3	30	39 
6	39	9 
9	-18	9 
18	-3	-15 
30	-63	-33 
18	12	-3 
-54	-42	48 
-60	-15	15 
-39	6	3 
-3	18	48 
-6	42	12 
-12	-9	0 
-33	-72	-21 
-15	15	0 


//Bingel et al 2007#Laser pain>no pain 
//right handed subjects
//3 sessions (day 1,8,22). Results Pooled
//stimulus: 48c heat; LEFT forearm
//STUDYID Bingel 2007 HC Thermal-H
//MNI
//subjects=20
24	-39	69 
39	-15	18
39	9	9 
9	9	39 
9	54	-15 
6	-63	36 
12	-18	3 
24	18	-9 
12	-18	-9 
30	-63	-24 
3	-30	-36 
-39	-18	18 
-36	6	6 
-12	6	36 
-6	51	-15 
-6	-57	24 
-3	-18	3 
-15	18	-9 
-15	-21	0 
-33	-57	-27 
-9	-36	-33 


//Weich et al 2010#Laser pain>no pain 
//right handed
//table s3
//pinprick-like sensation
//Stimulus: laser; RIGHT foot
//STUDYID Weich 2010 HC Thermal-H
//MNI
//subjects=16
3	11	40 
-3	-4	43 
0	-10	52 
-51	11	16 
-21	8	-14 
-33	23	-23 
42	53	16 
30	50	37 
-42	29	-2 
36	50	-17 
42	44	-20 
36	26	-23 
-54	-52	4 
-24	44	-14 
48	32	34 
-3	-16	-20 
24	-43	-29 
-36	50	-11 
9	53	-20 
-3	47	16 
-30	38	-17 
42	-31	-14 
51	41	7 
-24	-4	1 
-39	47	-14 


//Remy et al 2003#pain 
//Stimulus: thermal (46-49c); LEFT hand
//STUDYID Remy 2003 HC Thermal-H
//MNI
//subjects=12
-30	4	42 
-40	16	40 
-60	12	26 
-14	-74	26 
-6	-72	22 
-24	-78	30 
-6	8	30 


//Mobascher et al 2010#pain>no pain; overall activation (Z value)
//stimulus: Laser; LEFT hand
//STUDYID Mobascher 2010a HC Thermal-H
//MNI
//subjects=32
54	-26	20 
62	-26	36 
38	2	2 
52	-20	34 
24	0	-20 
44	0	58 
42	24	-6 
-60	-38	22 
-36	20	0 
-64	-22	22 
4	8	36 
14	-72	40 
-26	-66	-28 
10	-16	6 
-10	-12	0 
8	-18	-18 
8	-22	46 


//***************ADDED EXTRA STUDIES************************
//**********************************************************
//**********************************************************
//**********************************************************
//**********************************************************
//Baliki et al	2006#Thermal Pain 
//Stimulus: thermal; lower back
//STUDYID Baliki 2006 HC Thermal-H
//MNI
//subjects=11
-2   -18   8  
4   -20   10 
16   12   8  
24   8   -2  
-24   14   -2  
-12   16   8   
46   -2   -14 
46   -8   -2  
-10   -94   -18  
-32   -88   -20  
0   18   34  
2   12   46  
18   28   58  
-30   18   6  
-48   22   -16  
-46   4   -2  


//Gundel et al 2008#thermal pain pxs only
//right handed women with somatoform pain disorder fulfilling DSM-IV criteria
//stimulus: LEFT forearm
//STUDYID Gundel 2008 HC Thermal-H
//MNI
//Subjects=13
 21 -21 15 
-12 -9 6 
 27 15 -3 
-27 18 9 
 9 -18 33 
-6 -21 30 
 39 -18 15 
 57 -36 24 
 3 24 51
 39 39 0 
-45 45 -9 
 45 -48 51 
-57 -48 30 


//Ducreux et al 2006# cold pain>no pain 
//stimulus: cold; RIGHT hand
//STUDYID Ducreux 2006 HC Thermal-C
//TAL 
//Subjects=6
-36 -6 12 
40 14 -2 
-30  20 -2 
50 -46 58  
-48 -44  60 
8 -78  54 
-38 -52  62 
2  28  28 
-2  30  18 
 6  28  46 
-2  24  44 
52 -18  4 
-48 -22  10 
46 36  12 
-44  48  10 
30  44  25 
20  54  36 
4 -8  4 
-8 -26  4 
14 0  16 
-14 -8  18 
-16  8  8
-4 -11  53 
-43 -18 -10 
26 -74 -28 


//Maihofner & Handwerker 2005# thermal 
//healthy volunteers
//Table 2
//stimulus: Heat; LEFT forearm
//STUDYID Maihofner & Handwerker 2005 HC Thermal-H
//TAL
//subjects=12
 29 -34 53 
 45  -1 39 
-42 -44 37 
 49 -28 26 
 48 -19 14 
-50 -20 13 
-32 18 9 
 39 -16 9 
-38 -11 9 
-34 40 13 
-46 31 4 


//Seifert et al 2008#thermal hyperalgesia; main effect only
//stimulus: RIGHT forearm; heat
//STUDYID Seifert 2008 HC Thermal-H
//TAL
//Subjects=14
-35 -32 55 
 16 -66 43 
-25 -54 51 
 28 50 34 
-24 47 32 
-3 15 35 

//Seifert & Maihofner 2007#Noxious cold
//Induction of experimental cold allodynia with ethonol
//right handed subjects
//stimuls: Cold; RIGHT forearm
//STUDYID Seifert & Maihofner 2007 HC Thermal-C
//TAL
//Subjects=12
-31 13 9  
 38 19 7 
-38 -15 11 
-2 26 37 
 14 15 33 
 23 -8 -21 
 6 -10 32 
-30 38 13 
 42 44 12 
 53 11 26 
-52 -34 -5 
 49 -23 -8 
-53 -3 14 
-12 9 11 
 20 11 9 
 11 -2 7 
-22 -66 -6 
 31 -67 -1 
-13 -91 8 


//**********************************************************
//**********************************************************
//**********************************************************
//                NEW SEARCH
//Valet 2004; Distraction modulates connectivity of the cingulo-frontal cortex
//and the midbrain during pain\97an fMRI analysis
//7 right handed volunteers
//without distraction experiment
//stimulus: RIGHT forearm
//STUDYID Valet 2004 HC Thermal-H
//MNI
//subjects=7
-18 -14 8 
12  -14  6 
-30 -28  56 
-60 -36  22 
56 -26  24 
-40  -16  14 
34  -14  10 
-58  -46  36 
50 -56  46 
-10 -2  46 
-10  8  30 
-6  -34  24 
-36  50  12 
 36  52  14 
-40  6  6 
38 16  -4 


//Becerra 1999; Human Brain Activation Under Controlled Thermal
//Stimulation and Habituation to Noxious Heat:
//An fMRI Study
//Group 1
//stimulus: heat; LEFT hand
//STUDYID Becerra 1999 HC Thermal-H
//TAL
//subjects=6
25	45	12 
-34	15	3 
0	12	31 
-3	-39	37 
9	-21	6 
43	-24	40 
59	-24	21 
-3	-12	58 
-37	27	40 
-68	-24	3 
-59	-42	15 
56	-48	3 
-59	3	18 
-15	-57	-25 


//Baliki 2010: PredictingValueofPainandAnalgesia:
//Nucleus Accumbens Response to Noxious Stimuli
//Changes in the Presence of Chronic Pain
//stimulus Thermal: lower back
//Healthy subjects
//STUDYID Baliki 2010 HC Thermal-H
//MNI
//subjects=16
40 38 30 
6 -6 62  
6 10 38  
-38  12  -4  
40  8  -2 
58  -26  26  
-50 -28 26  
38  -54  56  
-36 -52 56  
40  0 56  
-38 -8  56  
14 -18  6  
-16 -18  4  
26 4 -2  
-22 -4 0  
8 -70 -22 
-30 -60 22 

//Shukla 2011. The analgesic effect of electroacupuncture on
//acute thermal pain perception-a central neural
//correlate study with fMRI
//10 right handed subjects
//stimulus: thermal; LEFT calf
//STUDYID Shukla 2011 HC Thermal-H
//TAL
//subjects=10
 47  -47  33 
 44  1 12 
 38 13 39 
 26  49  30 
 -22  -17  6 
 5  16  36 
 


//Roberts 2008. Contact heat evoked potentials  using simultaneous EEG and fMRI 
//and their correlation with evoked pain
//stimulus: heat; LEFT volar fore-arm
//STUDYID Roberts 2008 HC Thermal-H
//TAL
//subjects=10
 0 -10 65 
 24 -16 74 
 30 -25 68 
15 -13 68 
12 -13 53 
 54 -28 38 
 57 -25 44 
 45 -25 17 
 -51 -37 32 
 -60 -22 29 
 -39 -4 5 
 -48 -4 17 
 -51 -1 32 
 -60 2 11 
 24 -40 65 
 30 -46 56 
 45 11 5 


//Secondary somatosensory cortex is important for the sensory-discriminative dimension of pain: a functional MRI study
//Maihofner 2006; acute; mechanical vs thermal; below is THERMAL
//STUDYID Maihofner 2006 HC Thermal-H
//Subjects=14
-34 -24 50 
-31 -21 49 
-30 -60 44 
34 -54 45 
-42 -21 14 
52 -22 14 
-46 -26 25 
48 -38 45 
-40 7 36 
44 3 32 
-37 42 14 
39 33 30 
-4 8 60 
7 24 51 
-28 19 12 
35 17 9 
-4 10 41 
4 8 38 


//------------------------------------------
//new
//Kong 2006 using fMRI to Dissociate Sensory Encoding from....
//Contrast is High>Low pain thermal
//stimulus: right medial aspect of the forearm, thermal	
//STUDYID Kong 2006 HC Thermal-H
//MNI305
//Subjects=16
14 -42 72
66 -22 22
-66 -26 20
4 2 46
20 -70 -2
36 -20 16
-36 -16 14
-52 10 -4
-32 0 2
-14 -8 8
16 -14 8
0 -48 -26
-8 -78 18


//Brain Mediators of Predictive Cue Effects on Perceived Pain
//Atlas 2010
//Contrast High Pain Stim> Low Pain Stim
//stimulus heat: left volar forearm
//STUDYID Atlas 2010 HC Thermal-H
//MNI
//Subjects=18
-6 -46 -26 
4 -72 -20 
40 4 6
-28 30 -8
-46 4 6
-56 -36 26 
6 0 44

//Placebo-Induced Changes in fMRI in the Anticipation and Experience of Pain
//Contrast High > Low level pain
//Stimulus heat: left forearm
//STUDYID Wager 2004 HC Thermal-H
//MNI
//Subjects=23
2 40 -6
0 40 8
-6 48 16
0 54 -18
0 -4 50
-54 -8 10
52 -12 14
-38 6 -16
40 -6 -12
-32 4 -28
-60 -38 -8
-6 -2 -18
-40 -22 58
28 -32 64
-24 44 28
22 -102 -6
10 -26 -10
-10 -32 -6
-4 -12 14
0 10 18
-16 -44 -44
-20 -30 -40
26 -68 -40
22 -72 -36
-8 -88 -34
4 -52 -22

//Single trial fMRI reveals signi?cant contralateral bias in responses to laser pain within thalamus and somatosensory cortices
//Contrast - stimulation right hand with Laser
//STUDYID Bingel 2003 HC Thermal-Laser
//MNI
//subjects=14
27 -30 51
-36 -42 51
51 -24 21
-54 -24 24
39 0 9
-39 6 0
9 -3 39
-3 -6 51
12 -9 0
-12 -18 0

//Single trial fMRI reveals signi?cant contralateral bias in responses to laser pain within thalamus and somatosensory cortices
//Contrast - stimulation left-hand with Laser
//STUDYID Bingel 2003 HC Thermal-Laser
//MNI
//subjects=14
27 -30 51
-33 -51 51
54 -27 18
-57 -27 18
36 6 9
-36 0 12
3 -3 42
-9 -6 42
15 -18 9
-12 -15 3

//Regional intensive and temporal patterns of functional MRI activation distinguishing noxious and innocuous contact heat
//contrast: activation due to thermal stimulus on left foot
//STUDYID Moulton 2005 HC Thermal-H
//subjects=33
7 -39 69
-16 -39 66
63 -16 21
-57 -33 18
-64 -25 9
42 22 -3
44 41 9
46 4 23
38 48 2
-50 14 0
-36 36 10
30 19 -5
49 -20 15
1 29 35
0 5 44
3 -20 44
1 -2 48

//Brain Mechanisms Supporting Spatial Discrimination of Pain
//Contrast: Pain main effects / stim - thermal heat on left calf
//STUDYID OSHIRO 2007 HC Thermal-H
//MNI
//subjects=12
32 -44 -44
-26 -74 -50
16 -10 14
-18 -16 8
22 -2 0
-28 -10 2
48 10 -6
-42 2 -4
38 -12 -4
-34 -20 2
6 10 32
-6 6 32
66 -40 28
-68 -30 20
2 2 56

//Brain correlates of subjective reality of physically and psychologically induced pain
//Contrast: activations during laser induced pain (dorsal left hand)
//STUDYID Raij 2005 HC Thermal-laser
//MNI
//subjects=14
38 4 11
-36 5 7
40 -15 14
-37 -14 3
61 -18 21
-59 -20 21
17 -17 15
46 39 0
-34 -65 -24
8 -50 -36
8 4 40


//Memory Traces of Pain in Human Cortex
//Contrast: Stim1 vs rest (47 degrees)
//STUDYID Albanese 2007 HC Thermal-H 
//subjects=8
-39 -40 36
51 -31 34
-57 -25 23
52 -22 19
-38 3 10
33 5 10

//Memory Traces of Pain in Human Cortex
//Contrast: Stim1 vs rest (53 degrees)
//STUDYID Albanese 2007 HC Thermal-H 
//subjects=8
-40 -39 36
43 -31 40
-54 -25 22
53 -25 21
-42 -1 7
33 -1 10

//Viewing facial expressions of pain engages cortical areas involved in the direct experience of pain
//Contrast: thermal stimulation 
//STUDYID Botvinick 2004 HC Thermal-H 
//MNI
//subjects=12
6 22 27
-30 -10 28
33 6 11
-24 -3 6
24 4 16
15 7 13
53 -34 24
12 3 58
-30 -74 -29
3 -22 29
42 36 23

//Dissociable Neural Responses Related to Pain Intensity, Stimulus Intensity, and Stimulus Awareness within the Anterior Cingulate Cortex: A Parametric Single-Trial Laser Functional Magnetic Resonance Imaging Study
//CONTRAST: pain-related activity	
//STUDYID Buchel 2002 HC Thermal-Laser
//subjects=9
3 6 48
3 6 36
3 9 54
0 18 36
3 27 51
3 24 30
-6 54 12
-6 36 -12


//Neural correlates of interindividual differences in the subjective experience of pain
//contrast: coordinates that show differential activation between high and low sensitivity groups
//STUDYID Coghill 2003 HC Thermal-H 
//subjects=17
-2 8 36
-4 18 24
-4 -34 58
30 64 0
32 62 -8
32 52 -18
-18 -20 14


//Brain activity during stimulation of the trigeminal nerve with noxious heat
//contrast: painful stim - warm baseline stim
//STUDYID de Leeuw 2006 HC Thermal-H 
//subjects=9
32 37 22
46 6 29
53 -26 25
47 9 1
35 10 8
-34 10 7
1 1 43
4 33 20
-1 33 20
6 -3 9
8 -16 11
-12 -16 11
-35 -24 53
-35 -62 -22
3 -72 36
11 -77 9

//Cerebral activation during hypnotically induced and imagined pain
//contrast: painful stim compared to rest
//STUDYID Derbyshire 2004 HC Thermal-H 
//MNI
//subjects=8
-18 -14 10
8 0 4
-6 10 46
8 20 32
14 -72 -16
-58 -28 -12
-38 2 18
-34 12 8
38 14 6
-32 -52 40
30 -70 56
-44 34 34
-48 42 18
-40 54 -2

//Anticipatory brainstem activity predicts neural processing of pain in humans
//contrast: summary of activation during pain period
//STUDYID Fairhurst 2007 HC THermal-H 
//MNI
//subjects=12
-4 -32 -8
6 -32 -8
-2 -36 -40
2 -36 -40 
-8 -36 -26
6 -36 -22
-4 -20 -18
4 -18 -14
-6 -8 10
8 -8 8
-22 24 -12
42 -6 40
38 -2 4
6 -6 38
44 -18 20

//Distraction Modulates Anterior Cingulate Gyrus Activations during the Cold Pressor Test
//contrast: main effect of cold pressor test 
//STUDYID Frankenstein 2001 HC Thermal-C 
//MNI
//subjects=10
12 28 22 
-8 10 32
0 24 20
52 -26 24
62 -18 20
40 0 18
34 12 12
28 -12 18
-34 50 14
-58 -12 38

//A Comparative fMRI Study of Cortical Representations for Thermal Painful, Vibrotactile, and Motor Performance Tasks
//contrasts: Heat task
//STUDYID Gelnar 1999 HC Thermal-H
//subjects=9
14 -12 72
-6 -22 72
-38 -24 62
-38 -28 62
-44 -26 44
-58 -10 24
-20 -28 36
-42 -10 14
-32 -38 64


************************************************************************************************
New for final search

//Dynamix EEG-Informed fMRI modeling of the pain matrix using 20-ms root mean square segments
//contrast: main effect of laser on dorsum of left hand
//STUDYID Brinkmeyer 2010 HC Thermal-laser
//MNI
//subjects=10
64 -18 40
54 -26 20
40 12 -10
6 22 52
4 18 32
8 -18 48
24 0 -22
-56 -38 24
-34 18 -10
-2 14 24
-4 -62 -44
16 -12 2
-6 -12 12
0 -28 -10
8 -34 -42

//Felt and seen pain evoke the sam elocal patterns of cortical activity in insular and cingulate cortex
//Contrast: noxious versus innocuous
//STUDYID Corradi-Dell'Acqua 2011 HC Thermal-H
//MNI
//subjects=28
36 14 0
26 0 0
34 42 20
0 14 -8
-4 6 32
2 12 24
-30 18 8
-20 2 -2
-62 34 26
-58 20 18
-24 -68 -28
20 -66 -36
62 -38 32
62 -20 22
-34 32 30
50 -28 -12

//Pain-specific modulation of hippocampal activity and functional connectivity during visual encoding
//contrast: pain-related neuronal activation [(Pain + Pic) > (pic only)]
//STUDYID Forkmann 2013 HC Thermal-H
//MNI
//subjects=24
-34 -18 12
-30 16 6
-4 16 44
-18 -60 52
-44 -36 44
-14 -20 8
-38 32 28
38 -16 18
62 -18 22
30 0 54
32 -56 -32
38 -40 42
18 -14 8
16 16 0

//A non-elaborative mental stance and devoupling of executive and pain-related cortices preducts low pain sensitivit in Zen meditators
//contrast: Hot - Warm stimuli in left calf
//STUDYID Grant 2011 HC Thermal-H
//subjects=13
9 23 31
57 -40 37
33 14 -2
-30 20 7
27 47 28
60 11 16
12 -55 19
-33 -34 49
-48 16 40
-30 -58 -41

//Itch Induced by a Novel Method Leads to Limbic Deactivations - A Functional MRI Study
//contrast: brain areas with significant predictor "pain rating"
//STUDYID Herde 2007 HC Thermal-H
//subjects=8
-23 50 31
-13 -5 45
-38 15 15
5 3 44
-53 -21 27
-21 -65 46
-42 -65 2
-32 3 13
-20 11 2
-15 -14 10
-6 -22 10
-5 -51 -14 
-24 -46 -23
32 37 29
5 -4 54
25 -17 60
36 -22 56
36 15 15
3 4 34
46 -24 51
39 -35 56
37 -68 2
35 -80 -1
35 -75 -12
17 -5 17
12 -1 2
21 4 8
26 -50 -23

//Cerebral processing of pain in school-aged children with neonatal nociceptive input: an exploratory fMRI study
//contrast: significant brain activations during pain ful heat stimulation for each group (left hand)
//STUDYID Hohmeister 2010 HC Thermal-H 
//MNI
//subjects=9
51 -42 57
-30 -51 45
36 18 6
-39 21 3
9 27 63
36 51 -6
45 54 9
54 12 12
-3 33 36
-27 51 27
6 24 54
-6 15 54
27 3 54

//Exploring the brain in pain: Activations, deactivations and their relation
//contrast: signal change evoked by high pain stimuli (right forearm)
//STUDYID Kong 2010 HC Thermal-H
//MNI
//subjects=61
42 18 -8
-40 -16 14
-56 -24 16
6 24 36
-6 20 34
48 48 0
56 -24 22
-30 -32 74
-34 44 28
-2 -40 -48
-34 -62 -32
26 -54 -30

//Neural correlates of symptom formation in functional somatic syndromes: a fMRI study
//contrast: thermal stim versus baseline
//STUDYID Landgrebe 2008 HC THermal-H
//MNI
//subjects=15
36 21 3
-33 15 6
-57 3 42
66 -21 24
48 30 33
48 3 36
6 21 48
42 -48 45
30 6 57
-48 -36 48

//Functional connectivity of the frontoparietal network predicts cognitive modulation of pain
//contrast: LC>HC Low cue>high cue
//STUDYID Kong 2013 HC Thermal-H
//MNI
//subjects=46
-4 36 54
-2 58 20
-20 60 8
-44 38 -10
-34 22 -2
14 64 10
26 60 6
10 46 10
38 16 34
-38 -72 32
-36 -68 50
-52 -66 30
34 -68 30
30 -64 56
8 -80 -34

//Altered anterior insula activation during anticipation and experience of painful stimuli in expert mediators
//contrast: Pain-related regions across both groups 
//STUDYID Lutz 2013 HC Thermal-H
//subjects=14
39 7 8
1 3 46
-37 8 8
11 -8 11
9 4 8
52 -29 22
-54 -28 22
39 -21 16
4 -72 -24
31 -31 60

//Laser-evoked potential P2 single-trial amplitudes covary with the fMRI BOLD response int he medial pain system and interconnected subcortical structures
//contrast: brain regions with BOLD activation in response to laser stimulation
//STUDYID Mobascher 2009a HC Thermal-Laser
//MNI
//subjects=20
52 -24 22
60 -44 34
38 22 -2
30 -38 62
26 0 -22
32 -12 62
36 48 18
-64 -20 20
-36 22 0
-64 -24 22
6 12 36
14 -70 38
-14 -46 -34
10 -4 0
-10 -10 4
-6 -14 -20
-6 -20 -28

//Fluctuations in electrodermal activity reveal variations in single trial brain responses to painful laser stimuli - a fMRI/EEG study
//contrast: Brain regions with BOLD activation in response to laser stimulation
//STUDYID Mobascher 2009b HC Thermal-Laser
//MNI
//subjects=12
60 -20 16
58 -42 20
40 4 6
48 -34 60
4 -52 60
24 0 -20
46 44 2
28 -6 70
-62 -22 20
-34 -20 14
-62 -40 28
2 10 40
-34 -52 -36
12 -14 8
-8 -12 0
-8 -20 -16
0 -30 -48

//Neural correlates of perceptual difference between itching and pain: a human fMRI study
//contrast: brain regions activated by pain (left wrist)
//STUDYID Mochizuki 2007 HC Thermal-C
//MNI
//subjects=14
-4 -2 58
36 10 6
-42 10 -4
-8 10 40 
-18 6 4
50 -22 12
-2 -4 6

//Painful Heat reveals hyperexcitability of the temporal pole in interictal and ictal migraine states
//contrast: noxious heat activation in the healthy control subjects
//STUDYID Moulton 2011 HC Thermal-H
//MNI
//subjects=11
-34 14 6
36 6 4
44 18 -6
38 18 -14
-38 10 30
-44 14 32
48 14 4
-16 -2 64
2 12 64
-6 -4 66
34 26 48
22 24 40
34 26 40
36 16 56
-26 8 52
-32 0 52
22 10 62
-14 2 52
20 10 50
-22 8 68
48 14 34
12 56 28
-12 24 58
50 16 20
-60 -30 30
58 -34 30
58 -42 24
60 -16 30
-54 -36 44
-52 4 -2
42 8 -34
16 -24 42
40 -32 22
-10 2 12
-10 -2 14
-16 0 18
-8 4 8
16 -78 -48
-6 -24 -28
12 -62 -54
-6 -60 -38
-4 -24 -22
-10 -22 -24
-14 -74 -36
0 -34 -8

//BOLD responses in somatosensory cortices better reglect heat sensation than pain
//contrast: high-painful heat activation detected by the three EV model (early interval and late) in right cheek
//STUDYID Moulton 2012 HC Thermal-H
//MNI
//subjects=12
42 18 -10
-32 14 2
38 52 10
46 -48 50
4 28 34
48 18 -6
52 -34 40
40 40 2
14 -4 14
48 -44 54
30 52 22

//Neural correlates of individual differences in pain-related fear and anxiety
//contrast:  group activations for pain > Warmth
//STUDYID Ochsner 2006 HC Thermal-H
//MNI
//subjects=13
0 -12 68
44 32 24
54 4 52
48 8 36
38 42 2
6 8 36
-2 -28 34
28 16 0
42 0 10
38 -22 12
44 -32 26
-70 2 2
54 -38 12
54 -36 32
66 -46 40
-42 -68 40
-20 0 14
-8 -2 6
16 -6 14

//Brain Mechanisms supporting discrimination of sensory features of pain: a new model
//contrast: pain-related activations
//STUDYID Oshiro 2009 HC Thermal-H
//subjects=12
28 -52 -30
-22 -64 -24
18 -14 14
-14 -8 14
22 -2 -2
-24 12 -2
32 10 2
-36 6 -2
34 -14 4
-34 -24 -2
48 4 28
-28 56 16
8 4 38
-4 12 34
48 -50 44
-48 -36 44
58 -32 32
-56 -34 22
6 -4 60
-6 -6 66

//The 'where' and the 'when' of the BOLD response to pain in the insular cortex. Discussion on amplitudes and latencies.
//contrast: painful stimulation
//STUDYID Pomares 2013 HC Thermal-Laser
//MNI
//subjects=21
-36 14 -4
-28 16 0
38 18 -4
-2 28 28
-8 16 34
2 22 34
-38 -2 14
-38 -14 16
40 -14 16
40 0 8
-30 44 18
-36 46 10
-34 32 22
40 38 12
38 40 4
-54 6 12
-30 -56 -30
-22 -60 -34
-10 -74 -42
-8 -74 -24
-14 -66 -28
34 -54 -28
16 -54 -20
26 -52 -24
24 -70 -18
-58 -18 18
58 -14 18
-46 -50 4
58 -42 10
-18 -38 0
0 -52 -30
6 -64 -14
44 -24 -6
-4 -12 0

//Brain processing of the signals ascending through unmyelinated C fibers in humans: an event-related functional magnetic resonance imaging study
//contrast: coordinates of regions activated by both c and A nociceptor stimulation
//STUDYID Qui 2006 HC THermal-Laser
//MNI
//subjects=13
8 -6 12
-12 -4 14
62 -20 18
-64 -26 18
58 4 4
-6 4 42
2 10 48
6 22 50
30 21 3
-31 25 1


//Pain processing in patients with migraine: an event-related fMRI study during trigeminal nociceptive stimulation
//contrast: stimulus reltaed functional changed at 53 degrees Celsius in patients
//STUDYID Russo 2012 HC Thermal-H
//subjects=16
53 -5 42
-46 -14 45
29 37 27
-28 37 33
38 28 9
-34 25 6
2 4 42
53 -23 12
53 35 27
-61 -26 21
35 -20 12
11 -23 6
44 -38 9
-25 -62 43

//Brain activity during sympathetic response in anticipation and experience of pain
//contrast: pain experience (left forearm)
//STUDYID Seifert 2012 HC Thermal-H
//subjects=9
-58	-36	26
51	-25	27
-35	11	9
38	11	14
-42	-5	11
37	-20	24
-4	11	40
-36	39	31
 29	43	34
42	36	11
 5	  8	43
-51	10	13
46	10	18
-36	28	4
-14	-3	60
-20	3	15
25	15	2
-17	-9	20
-4	-22	13
6	-22	17
-31	-61	-23
-5	-61	-15
35	-54	-23
3	-63	-14
28	-73	-19
-24	-54	32
-33	-51	7
34	-44	27

//Mapping pain activation and connectivity of the human habenula
//contrast: early and late phase overlap positive activation
//STUDYID Shelton 2012 HC Thermal-H
//MNI
//subjects=11
-30 -28 6
-28 42 24
-38 42 26
-48 22 -4
-42 16 46
-54 14 20
-48 10 22
-46 8 40
40 4 34
-48 2 34
-60 -40 40
-44 -42 56
-50 12 -8
-62 -38 18
14 -86 -14
20 -90 -12
-40 10 0
-44 -6 -4
-18 4 0
12 -8 8
8 -18 8
-6 -18 8
18 -20 10
12 -22 4
4 -23 4
-4 -24 4
40 -48 -56
28 -64 -34
6 -78 -28
4 -82 -26

//Functional MRI brain imaging studies using the contact heat evoked potential stimulator (CHEPS) in a human volunteer topical capsaicin pain model
//contrast: summary of BOLD activation following CHEPS precapsaicin (left)
//STUDYID Shenoy 2011 HC THermal-H
//subjects=12
54 -29 48
36 13 6
9 13 45
45 -5 60
51 10 15
6 28 27
27 -59 -21
-24 -47 63
-45 4 6
-9 -23 39
-38 37 30
-57 10 9
-27 -62 -18
-15 -20 12

//Roles of the insular cortex in the modulation of pain: insights from brain lesions
//contrast: pain-related activation from stimulated left calf
//STUDYID Starr 2009 HC Thermal-H
//subjects=13
6 -84 -34
-30 -70 -26
4 -24 4
16 10 0
-30 0 2
38 8 8
-36 4 6
38 -18 12
4 16 30
-4 8 38
54 -38 42
4 -34 74
66 -34 22
-66 -22 16
8 -16 72
-6 -2 64


//Roles of the insular cortex in the modulation of pain: insights from brain lesions
//contrast: pain-related activation from stimulated right calf
//STUDYID Starr 2009 HC Thermal-H
//subjects=13
20 -88 -34
-26 -76 -30
10 -4 4
-12 14 -4
18 -2 -8
-18 -20 12
36 26 0
-34 12 -2
-32 -18 8
6 10 34
-6 2 38
54 -40 28
-22 -42 62
-10 -24 72
62 -22 16
-56 6 6
0 2 50
-10 -14 64


//fMRI evidence of degeneration-induced neuropathic pain in diabetes: enhanced limbic and striatal activations
//contrast: group activation areas in the control group (stim right)
//STUDYID Tseng 2012 HC Thermal-H
//MNI
//subjects=11
44 -10 14
-6 12 30
2 -10 46
-44 10 -12
42 14 -2
12 -4 6
4 -58 -28


//Changes in brain function and morphology in patients with recurring herpes simplex virus infections and chronic pain
//contrast: Painful > warm stimulated both sides 
//STUDYID Vertiainen 2009 HC Thermal-H
//subjects=11
1 -13 32
5 14 33
56 -42 44
-60 -41 37
41 1 36
50 -27 26
43 49 19
45 -11 12
-37 -18 10
2 -18 3
-15 6 0
16 6 0
43 7 8
-37 5 7
-41 -65 -34


*************************************************************************************************
Last additions

//Functional magnetic resonance imaging of capsaicin induced thermal hyperalgesia
//contrast: pre-capsaicin stim right
//STUDYID Brooks 2003 Thermal HC
//subjects=16
36 18 7
-33 6 -1
3 -28 29
3 17 52
-45 -1 30
51 8 47
36 -45 46
-27 -60 -25
36 -68 -19
0 -3 8
33 48 28

//Altered Pain Processing in Veterans With Posttraumatic Stress Disorder
//contrast: individual temerature 
//STUDYID Geuze 2007 Thermal HC
//subjects=12
8 20 43
-2 20 42
36 -53 35
-44 -47 36
42 14 34
29 46 0
-30 27 28
42 43 3
49 13 3
53 -3 5
-49 -2 6
-40 15 1
38 15 1
2 -15 -1
-17 4 4

//FMRI reveals abnormal central processing of sensory and pain stimuli in ill Gulf War veterans
//contrast: noxious stim
//STUDYID Gopinath 2012 Thermal HC
//subjects=14
55 16 28
43 14 16
35 -17 -6
24 59 30
4 22 62
27 14 53
4 -14 29
35 39 51
47 -7 -7
19 8 -15
23 13 -22
8 20 4
16 17 4
17 -20 -1
19 -8 -7
11 46 -16
4 -46 23
-54 20 35
-52 22 23
-32 -25 2
-5 65 51
-9 8 59
-19 11 57
-11 4 35
-62 38 28
-40 -21 -30
-28 31 -15
-7 23 8
-18 24 4
-19 -17 8
-20 -15 1
-25 59 -24
-3 31 -32

//The subjective experience of pain: Where expectations become reality
//contrast: pain-induced signal changes stim right
//STUDYID Koyama 2005 Thermal HC
//subjects=10
2 -50 -24
24 -42 -54
-26 -72 -30
14 -18 4
-12 -10 16
26 -2 8
-30 0 4
40 26 6
-38 4 0
44 -12 -4
-36 -20 14
30 44 24
8 16 38
-2 -4 44
-54 -38 32
-4 -18 66
-18 -38 64

//Early Decay of Pain-related Cerebral Activation in Functional Magnetic Resonance Imaging
//contrast:Right arm stimulation
//STUDYID Kurata 2002 THermal HC Right
//subjects=5
62 -30 27
51 -45 34
-61 -29 16
-55 -34 38
-55 0 5
-63 -15 9
48 11 1
1 -1 43
47 -1 30
39 -12 53
-57 0 26
-39 5 10
-43 -11 13
42 41 21
-27 26 36
44 34 8
22 3 12
19 6 2


//The Cross-Modal Interaction Between Pain-Related and Saccade-Related Cerebral Activation: A Preliminary Study by Event-Related Functional Magnetic Resonance Imaging
//contrast: pain activation right stim
//STUDYID Kurata 2005 Thermal HC
//subjects=6
53 -23 24
-57 -14 21

//Effects of Duloxetine Treatment on Brain Response to Painful Stimulation in Major Depressive Disorder
//contrast: main effect of painful heat
//STUDYID Lopez-Sola 2010 Thermal HC
//MNI
//subjects=20
-36 0 -8
40 34 2
-36 32 12
46 34 36
-30 -8 -6
30 6 6
6 20 36
4 -50 -18

//A Pilot Functional MRI Study of the Effects of Prefrontal rTMS on Pain Perception
//contrast: areas of activation associated with the pain minus rest contrast in all 23 subjects
//STUDYID Martin 2013 Thermal HC
//subjects=23
27.41 23.26 6.75
36.81 6.11 5.7
25.44 4.2 7.31
50.03 0.19 7.2
0.85 22.21 26.43
-31.28 21.76 8.1

//The val158met polymorphism of human catechol-O-methyltransferase (COMT) affects anterior cingulate cortex activation in response to painful laser stimulation
//contrast: activation in response to alser stimulation (left)
//STUDYID Mobascher 2010b Thermal HC
//MNI
//subjects=57
62 -24 20
36 24 -4
42 -36 58
22 0 -16
44 -2 58
46 38 2
-58 -24 18
-36 20 2
-38 44 20
-24 0 -18
6 12 34
12 -70 40
-30 -60 -34
14 -10 2
12 -12 -2
10 -24 -14
2 -30 -46

//Functional magnetic resonance imaging response to experimental pain in drug-free patients with schizophrenia
//contrast: pain tolerance vs. non-painful stimulus in controls
//STUDYID de la Fuente-Sandoval 2010 Thermal HC
//MNI
//subjects=13
18 -15 -12
45 -9 -6
6 0 -9
-12 12 30
-6 -30 27
-51 -48 54
21 -75 57
-36 -57 66

//Central representation of cold-evoked pain relief in capsaicin induced pain: An event-related fMRI study
//contrast: 43 degrees main effect
//STUDYID Mohr 2009 Thermal HC
//MNI
//subjects=15
6 26 44
2 16 54
-8 26 26
-42 28 32
-40 42 28
26 42 16
40 52 16
-60 -22 22
62 -24 28
56 -42 34
-32 16 8
42 6 -4
36 -22 -6
-12 -12 -6
14 -22 4
-34 2 -16
30 8 -22
12 -28 -26
14 -36 -34
-6 -60 -4
26 -44 -36
-40 -50 -38

//Central representation of cold-evoked pain relief in capsaicin induced pain: An event-related fMRI study
//contrast: 0 degrees main effect
//STUDYID Mohr 2009 Thermal HC
//MNI
//subjects=15
12 16 60
-8 22 24
14 32 24
54 34 14
48 46 18
-66 -20 22
54 -42 32
-52 -38 54
-52 2 4
42 -6 2
-52 -18 12
32 -6 10
-10 -16 2
-6 -6 2
38 8 -18
16 -36 -36
-6 -66 -30
-44 -50 -38
28 -54 -22

//Prestimulus functional connectivity determines pain perception in humans
//contrast: pain>no pain
//STUDYID Ploner 2010 Thermal HC
//MNI
//subjects=16
-48 4 -2
30 22 10
-44 -4 10
34 -16 8
-52 -24 20
50 2 6
-46 -36 42
50 -32 26
-2 10 34
-2 -12 68
-38 32 23
32 46 12
-12 -14 10
14 -6 8
-30 -2 0
20 6 -4
4 -22 -20 

//Cerebellar responses during anticipation of noxious stimuli in subjects recovered from depression
//contrast: noxious vs non-noxious
//STUDYID Smith 2002 Thermal HC
//MNI
//subjects=8
34 22 -2
-30 20 -2
58 8 -2
-52 -10 6
2 12 34
-56 -20 16
58 -18 14
40 42 18
-36 42 18
2 -72 2
28 -62 -32
-30 -76 -30
-38 -56 -30

//The stress model of chronic pain: evidence from basal cortisol and hippocampal structure and function in humans
//contrast: pain vs warm 
//STUDYID Vachon-Presseau 2013 Thermal HC
//MNI
//subjects=18
-6	12	36
4	-2	44
-40	8	0
36	6	14
54	-24	22
-54	-30	28
58	4	6
-56	-2	4
10	-2	74
16	-4	-4
-16	-14	-4
2	-28	-12
-10	-36	66
24	-42	68
-2	-54	-28
-28	-64	-18
-16	-66	14

//Pain and non-pain processing during hypnosis: A thulium-YAG event-related fMRI study
//contrast: pain activation in normal wakefulness
//STUDYID Vanhaudenhuyse 2009 Thermal HC
//MNI
//subjects=13
0 -22 -14 
6 -18 16
-14 10 8
16 6 -2
-60 -34 10
40 -14 14
48 -34 52
-6 18 44
34 48 12
36 14 60

//Individual Sensitivity to Pain Expectancy is Related to Differential Activation of the Hippocampus and Amygdala
//contrast: pain vs. baseline (innocuous)
//STUDYID Ziv 2010 Thermal HC
//subjects=10
53 -36 36
-57 -27 27
52 1 44
-36 -8 40
-5 3 48
5 3 51
3 2 36
-5 5 45
38 13 11
-36 17 16
23 6 8
-23 11 5
13 -10 11
-11 -11 7
-64 -11 8

//The Effect of Treatment Expectation on Drug Efficacy: Imaging the Analgesic Benefit of the Opioid Remifentanil
//contrast: effects of painful thermal stimulation
//STUDYID Bingel 2011 Thermal HC
//MNI
//subjects=22
16 -44 70
52 -26 28
38 42 21
22 44 -14
6 10 42
36 6 8
12 10 2
12 -8 2
36 -68 -2
10 -22 -16
-12 -44 70
-60 -22 24
-34 36 24
-22 38 -14
6 14 36
-34 4 1
-12 8 0
-16 -12 8
-26 -68 -34
-6 -24 -16

//Treating pain with pain: Supraspinal mechanisms of endogenous analgesia elicited by heterotopic noxious conditioning stimulation
//contrast: phasic thermal pain during saline
//STUDYID Sprenger 2011 Thermal HC
//MNI
//subjects=22
-46 -26 48
-50 -24 48
44 -30 42
48 -32 44
34 -42 40
-56 -18 24
62 -16 24
60 -16 30
-38 -20 54
-32 16 4
-38 16 -2
-46 2 4
34 20 4
-32 44 28
42 42 14
48 24 28
-4 12 48
-4 20 38
6 20 36
-2 -20 30
4 -26 26
-14 -18 4
12 -14 6
-24 6 -4
20 12 -2
-6 -26 -6
-6 -18 -4
6 -26 -4
2 -20 -22
2 -38 -38
-38 -56 -50
-20 -72 -48
24 -52 -22
22 -58 -50
34 -50 -48

//Functional Imaging of Pain in Patients with Primary Fibromyalgia
//contrast: pain vs. baseline (stimulus left)
//STUDYID Cook 2004 HC Thermal-H
//subjects=9
40 19 -2
62 -10 6
32 42 34
-38 -22 10
-20 -24 42
-24 56 24

//Perception and Suppression of thermally induced pain: a fMRI study
//contrast: pain-rest 
//STUDYID Freund 2009 Thermal HC
//MNI
//subjects=15
44 24 -4
50 24 28
42 -62 54
12 24 48
56 -36 44

//Perception and Suppression of thermally induced pain: a fMRI study
//contrast: pain-rest 
//STUDYID Freund 2009 Thermal HC
//MNI
//subjects=15
26 10 -8 
-34 26 0
12 24 46
-12 -80 -36
22 -12 68

//Sweet-taste induced analgesia: an fMRI study
//contrast: nonsweet contrast vs. baseline
//STUDYID Kakeda 2010 Thermal-C HC
//MNI
//subjects=12
4 14 44
30 12 6
22 2 2
-36 6 2
-22 6 2
-58 6 18
-20 -74 -28
54 -44 40
-60 -50 36
40 46 24
40 28 44

//fMRI of Thermal Pain: Effects of Stimulus Laterality and Attention
//contrast: RA (paying attention to thermal stimulus on right hand)
//STUDYID Brooks 2002 Thermal-H HC
//subjects=18
36 18 5
-30 24 7
-39 -20 20
66 -16 23
-63 -22 23
57 8 -1 
-57 -3 0
6 16 32
-9 11 35
0 -19 29
24 -60 -27
-36 -60 -33

//fMRI of Thermal Pain: Effects of Stimulus Laterality and Attention
//contrast: RA (paying attention to thermal stimulus on left hand)
//STUDYID Brooks 2002 Thermal-H HC
//subjects=17
42 20 -6
-36 23 -4
-36 12 2
42 -17 20
57 9 2
9 19 38
-3 19 35
-18 -69 -20
-54 -6 9
39 42 26
-27 36 20

//Cerebral activation during thermal stimulation of patients who have burning mouth disorder:an fMRI study
//contrast: painful vs. baseline (innocuous)
//STUDYID Albuquerque 2006 Thermal-H HC
//subjects=8
14.4 -58.1 -26.8
4.8 53.1 -0.4
-26.2 -50.1 -32.1
-12.9 -17.5 13.6
28.3 3.4 12.4
0.2 37.7 30.2
9.7 -13.5 12.4
40 3.1 32
33.1 30.7 29.8
50.2 -41.9 31.5

//UPDATED TO 2015

//STUDYID Kamping 2013 HC Thermal
//MNI
//subjects=16
-15	-84	-36
-12	-78	46
57	-51	42
54	-36	36
-60	-27	21
-9	21	48
-36	-9	60
33	-3	63
-30	18	0
42	24	12
-36	33	33
-9	-57	18
-33	-39	-9
33	-36	-12	
-6	51	-9

//STUDYID Perini 2013 HC Therm
//subjects=18
42	46	18
-37	37	12
35	13	6
-34	7	12
38	20	18
56	7	5
-49	7	9

//STUDYID La Cesa 2014 HC Therm
//MNI
//subjects=12
52	-2	-30
26	-24	-16
28	-42	-14
20	34	38
-38	20	52
40	10	-36
-18	34	44
-44	6	-40
-20	44	18
-34	-26	-14
-54	-2	-32
-48	6	-22
-40	22	24
40	-36	6
26	38	44
-36	-26	-8
-8	40	-4
-36	-22	-20
-18	-32	-16
24	0	-14
18	-34	10
-14	-34	8
-38	8	-10
2	-34	-10

//STUDYID Misra 2014 HC Therm
//MNI
//subjects=15
0	26	31
-1	0	61
0	12	57
-47	-13	13	
-26	-5	8
-22	8	-6
-16	17	6
-60	-33	24
-39	-40	47
-28	-52	51
-21	-74	-50
-30	-91	-1
-45	-70	3
39	16	3
24	10	-5
11	8	8
13	17	0
62	-28	20
50	-35	46
33	-60	-23
31	-87	-2
43	-76	-10
28	-68	35
40	4	-13
55	5	31

//STUDYID Sofina 2014 HC Therm
//MNI
//subjects=4
56	6	-2
-60	-52	26
44	-28	34
16	-12	16
66	-44	28
68	-14	18
68	-36	26
-38	16	-4

//STUDYID Sofina 2014 HC Therm
//MNI
//subjects=4
36	56	20
68	-48	4
48	-36	62
0	16	40
34	-12	66
42	-18	64
-50	12	34
40	8	4

//STUDYID Bogdanov 2015 HC Thermal
//MNI
//subjects=24
-3	-73	49
-57	-70	-75
45	5	58
27	-4	-8
6	-40	46
3	-43	16
12	47	-11
-9	29	-17
48	23	28

//STUDYID Bogdanov 2015 HC Thermal
//MNI
//subjects=24
-21	-25	25
18	-16	28
-18	-1	25
-18	-13	28	
12	-37	13
-33	-22	19
-21	-25	25
-12	-19	19

//STUDYID Bogdanov 2015 HC Thermal
//MNI
//subjects=24
-12	29	-17
3	35	-17

//STUDYID Bogdanov 2015 HC Thermal
//MNI
//subjects=24
36	17	-2
-30	20	-5
45	-16	16
-39	-7	-2
-30	14	7
42	-7	10
48	11	19
18	-4	-14
-21	-4	-14
-15	8	-11
9	2	4
3	-22	31
-60	-28	22
63	-22	22
0	20	25
-60	-49	43
33	-49	43
60	-40	37
48	38	7
-15	-34	-8
-18	-7	-14
6	-28	4
12	-10	10
54	-10	16
27	29	-17
12	-64	31
-48	38	19
36	53	31
6	11	61
0	-31	-5
-60	-58	7
-18	-73	-32
12	-91	-26
-9	8	4
9	5	7
